# Supplementary material for: Metformin prevention of doxorubicin resistance in MCF-7 and MDA-MB-231 involves oxidative stress generation and modulation of cell adaptation genes
Source: Sci Rep. 2019 Apr 10;9:5864. doi: 10.1038/s41598-019-42357-w (PMC6458149; doi:10.1038/s41598-019-42357-w)
Supplement: Supplementary file 2 — Supplementary Table 1 [file 41598_2019_42357_MOESM2_ESM.xlsx]

## Sheet: EXP1 X EXP2 2x
Supplementary Table 1: List of the 395 differentially expressed genes identified by chip array assay in doxorubicin resistant MCF-7 cells (DOX-res).
Gene Symbol	gene_assignment	RefSeq	Fold-Change	Doxorubicin resistant x Untreated cells
GOLGA6L9	NM_198181 // GOLGA6L9 // golgin A6 family-like 9 // 15q25.2 // 440295 /// AK1305	NM_198181	-11.5227	DOX-res down x Untreated cells
CXADR	NM_001338 // CXADR // coxsackie virus and adenovirus receptor // 21q21.1 // 1525	NM_001338	-10.0284	DOX-res down x Untreated cells
C9orf163	NM_152571 // C9orf163 // chromosome 9 open reading frame 163 // 9q34.3 // 158055	NM_152571	-5.47952	DOX-res down x Untreated cells
GUSBL2	NR_003660 // GUSBL2 // glucuronidase, beta-like 2 // 6p11.2 // 375513 /// NR_027	NR_003660	-4.38673	DOX-res down x Untreated cells
OR1N1	NM_012363 // OR1N1 // olfactory receptor, family 1, subfamily N, member 1 // 9q3	NM_012363	-4.11451	DOX-res down x Untreated cells
ANKRD36B	NM_025190 // ANKRD36B // ankyrin repeat domain 36B // 2q11.2 // 57730 /// ENST00	NM_025190	-4.09231	DOX-res down x Untreated cells
NUPR1	NM_001042483 // NUPR1 // nuclear protein, transcriptional regulator, 1 // 16p11.	NM_001042483	-4.08011	DOX-res down x Untreated cells
GOLGA8A	NR_027409 // GOLGA8A // golgin A8 family, member A // 15q11.2 // 23015 /// NR_02	NR_027409	-3.78038	DOX-res down x Untreated cells
PIGH	NM_004569 // PIGH // phosphatidylinositol glycan anchor biosynthesis, class H //	NM_004569	-3.61364	DOX-res down x Untreated cells
OR5AK2	NM_001005323 // OR5AK2 // olfactory receptor, family 5, subfamily AK, member 2 /	NM_001005323	-3.55596	DOX-res down x Untreated cells
TGIF2LY	NM_139214 // TGIF2LY // TGFB-induced factor homeobox 2-like, Y-linked // Yp11.2	NM_139214	-3.53521	DOX-res down x Untreated cells
OR10H1	NM_013940 // OR10H1 // olfactory receptor, family 10, subfamily H, member 1 // 1	NM_013940	-3.53299	DOX-res down x Untreated cells
KRTAP4-2	NM_033062 // KRTAP4-2 // keratin associated protein 4-2 // 17q12-q21 // 85291 //	NM_033062	-3.41699	DOX-res down x Untreated cells
NLGN4Y	NR_028319 // NLGN4Y // neuroligin 4, Y-linked // Yq11.221 // 22829 /// NM_001164	NR_028319	-3.19019	DOX-res down x Untreated cells
FTL	NM_000146 // FTL // ferritin, light polypeptide // 19q13.33 // 2512 /// ENST0000	NM_000146	-3.14763	DOX-res down x Untreated cells
PHC1	NM_004426 // PHC1 // polyhomeotic homolog 1 (Drosophila) // 12p13 // 1911 /// NM	NM_004426	-3.11578	DOX-res down x Untreated cells
CRISP3	NM_006061 // CRISP3 // cysteine-rich secretory protein 3 // 6p12.3 // 10321 ///	NM_006061	-3.0818	DOX-res down x Untreated cells
PCDHB4	NM_018938 // PCDHB4 // protocadherin beta 4 // 5q31 // 56131 /// NM_018938 // PC	NM_018938	-3.07317	DOX-res down x Untreated cells
FAM133B	NM_001040057 // FAM133B // family with sequence similarity 133, member B // 7q21	NM_001040057	-3.0361	DOX-res down x Untreated cells
THYN1	NM_014174 // THYN1 // thymocyte nuclear protein 1 // 11q25 // 29087 /// NM_19929	NM_014174	-3.0228	DOX-res down x Untreated cells
LCE2B	NM_014357 // LCE2B // late cornified envelope 2B // 1q21 // 26239 /// NM_178430	NM_014357	-2.97906	DOX-res down x Untreated cells
TUBA3E	NM_207312 // TUBA3E // tubulin, alpha 3e // 2q21.1 // 112714 /// NM_080386 // TU	NM_207312	-2.95346	DOX-res down x Untreated cells
OR5M1	NM_001004740 // OR5M1 // olfactory receptor, family 5, subfamily M, member 1 //	NM_001004740	-2.9405	DOX-res down x Untreated cells
TRIAP1	NM_016399 // TRIAP1 // TP53 regulated inhibitor of apoptosis 1 // 12q24.31 // 51	NM_016399	-2.92836	DOX-res down x Untreated cells
C18orf12	AB027121 // C18orf12 // chromosome 18 open reading frame 12 // 18q21.1 // 84322	AB027121	-2.91584	DOX-res down x Untreated cells
SUMO2	NM_006937 // SUMO2 // SMT3 suppressor of mif two 3 homolog 2 (S. cerevisiae) //	NM_006937	-2.9075	DOX-res down x Untreated cells
RLN3	NM_080864 // RLN3 // relaxin 3 // 19p13.2 // 117579 /// NM_004843 // IL27RA // i	NM_080864	-2.89008	DOX-res down x Untreated cells
RASA4	NM_006989 // RASA4 // RAS p21 protein activator 4 // 7q22 // 10156 /// NM_001079	NM_006989	-2.84499	DOX-res down x Untreated cells
GSDMB	NM_001165958 // GSDMB // gasdermin B // 17q12 // 55876 /// NM_001165959 // GSDMB	NM_001165958	-2.8376	DOX-res down x Untreated cells
NCRNA00204	AY168775 // NCRNA00204 // non-protein coding RNA 204 // Xq28 // 100132967 /// EN	AY168775	-2.82126	DOX-res down x Untreated cells
HSD17B7P2	NR_003086 // HSD17B7P2 // hydroxysteroid (17-beta) dehydrogenase 7 pseudogene 2	NR_003086	-2.793	DOX-res down x Untreated cells
ZNF750	NM_024702 // ZNF750 // zinc finger protein 750 // 17q25.3 // 79755 /// ENST00000	NM_024702	-2.78338	DOX-res down x Untreated cells
HSPA1B	NM_005346 // HSPA1B // heat shock 70kDa protein 1B // 6p21.3 // 3304 /// NM_0053	NM_005346	-2.7681	DOX-res down x Untreated cells
KRTAP4-12	NM_031854 // KRTAP4-12 // keratin associated protein 4-12 // 17q12-q21 // 83755	NM_031854	-2.76555	DOX-res down x Untreated cells
FKBP14	NM_017946 // FKBP14 // FK506 binding protein 14, 22 kDa // 7p14.3 // 55033 /// E	NM_017946	-2.72881	DOX-res down x Untreated cells
PSG8	NM_182707 // PSG8 // pregnancy specific beta-1-glycoprotein 8 // 19q13.2 // 4405	NM_182707	-2.71884	DOX-res down x Untreated cells
C9orf96	NM_153710 // C9orf96 // chromosome 9 open reading frame 96 // 9q34.2 // 169436 /	NM_153710	-2.6739	DOX-res down x Untreated cells
TPI1	NR_027483 // TPI1 // triosephosphate isomerase 1 // 12p13 // 7167 /// NM_0011592	NR_027483	-2.6431	DOX-res down x Untreated cells
ART1	NM_004314 // ART1 // ADP-ribosyltransferase 1 // 11p15 // 417 /// ENST0000025069	NM_004314	-2.62054	DOX-res down x Untreated cells
RNF125	NM_017831 // RNF125 // ring finger protein 125 // 18q12.1 // 54941 /// ENST00000	NM_017831	-2.60864	DOX-res down x Untreated cells
FMO1	NM_002021 // FMO1 // flavin containing monooxygenase 1 // 1q23-q25 // 2326 /// E	NM_002021	-2.60031	DOX-res down x Untreated cells
GADD45G	NM_006705 // GADD45G // growth arrest and DNA-damage-inducible, gamma // 9q22.1-	NM_006705	-2.59088	DOX-res down x Untreated cells
SCD	NM_005063 // SCD // stearoyl-CoA desaturase (delta-9-desaturase) // 10q24.31 //	NM_005063	-2.58842	DOX-res down x Untreated cells
FOXD4L3	NM_199135 // FOXD4L3 // forkhead box D4-like 3 // 9q21.11 // 286380 /// NM_00108	NM_199135	-2.57221	DOX-res down x Untreated cells
METTL7A	NM_014033 // METTL7A // methyltransferase like 7A // 12q13.12 // 25840 /// ENST0	NM_014033	-2.5722	DOX-res down x Untreated cells
NCRNA00164	NR_027019 // NCRNA00164 // non-protein coding RNA 164 // 2q21.2 // 554226 /// NR	NR_027019	-2.54746	DOX-res down x Untreated cells
OR4D1	NM_012374 // OR4D1 // olfactory receptor, family 4, subfamily D, member 1 // 17q	NM_012374	-2.51589	DOX-res down x Untreated cells
IFNA1	NM_024013 // IFNA1 // interferon, alpha 1 // 9p22 // 3439 /// NM_006900 // IFNA1	NM_024013	-2.5118	DOX-res down x Untreated cells
FTH1	NM_002032 // FTH1 // ferritin, heavy polypeptide 1 // 11q13 // 2495 /// ENST0000	NM_002032	-2.4877	DOX-res down x Untreated cells
MOP-1	AB014771 // MOP-1 // MOP-1 // 4q21.22 // 643616	AB014771	-2.48633	DOX-res down x Untreated cells
FKSG83	NM_032030 // FKSG83 // FKSG83 // 6p22.1 // 83954 /// BC107050 // FKSG83 // FKSG8	NM_032030	-2.48322	DOX-res down x Untreated cells
MRPS18C	NM_016067 // MRPS18C // mitochondrial ribosomal protein S18C // 4q21.23 // 51023	NM_016067	-2.44728	DOX-res down x Untreated cells
LOC100128868	AY143171 // LOC100128868 // testin-related protein TRG // 7q31.2 // 100128868	AY143171	-2.43578	DOX-res down x Untreated cells
OR1L8	NM_001004454 // OR1L8 // olfactory receptor, family 1, subfamily L, member 8 //	NM_001004454	-2.43274	DOX-res down x Untreated cells
ATP5L2	NM_001165877 // ATP5L2 // ATP synthase, H+ transporting, mitochondrial F0 comple	NM_001165877	-2.41999	DOX-res down x Untreated cells
OR51B4	NM_033179 // OR51B4 // olfactory receptor, family 51, subfamily B, member 4 // 1	NM_033179	-2.40541	DOX-res down x Untreated cells
CA8	NM_004056 // CA8 // carbonic anhydrase VIII // 8q11-q12 // 767 /// ENST000003179	NM_004056	-2.39353	DOX-res down x Untreated cells
RPS20P27	BC071734 // RPS20P27 // ribosomal protein S20 pseudogene 27 // 11q14.1 // 729927	BC071734	-2.37586	DOX-res down x Untreated cells
LMAN1	NM_005570 // LMAN1 // lectin, mannose-binding, 1 // 18q21.3-q22 // 3998 /// ENST	NM_005570	-2.36189	DOX-res down x Untreated cells
ELP2	NM_018255 // ELP2 // elongation protein 2 homolog (S. cerevisiae) // 18q12.2 //	NM_018255	-2.35926	DOX-res down x Untreated cells
DNAJB4	NM_007034 // DNAJB4 // DnaJ (Hsp40) homolog, subfamily B, member 4 // 1p31.1 //	NM_007034	-2.35004	DOX-res down x Untreated cells
DEFB119	NM_173460 // DEFB119 // defensin, beta 119 // 20q11.1 // 245932 /// NM_153289 //	NM_173460	-2.34556	DOX-res down x Untreated cells
ATF4	NM_001675 // ATF4 // activating transcription factor 4 (tax-responsive enhancer	NM_001675	-2.34302	DOX-res down x Untreated cells
TMEM91	NM_001042595 // TMEM91 // transmembrane protein 91 // 19q13.2 // 641649 /// NM_0	NM_001042595	-2.33726	DOX-res down x Untreated cells
GOLT1B	NM_016072 // GOLT1B // golgi transport 1 homolog B (S. cerevisiae) // 12p12.1 //	NM_016072	-2.33451	DOX-res down x Untreated cells
LDHD	NM_153486 // LDHD // lactate dehydrogenase D // 16q23.1 // 197257 /// NM_194436	NM_153486	-2.33182	DOX-res down x Untreated cells
ZNF550	NM_001039654 // ZNF550 // zinc finger protein 550 // 19q13.43 // 162972 /// ENST	NM_001039654	-2.30056	DOX-res down x Untreated cells
C6orf48	NM_001040437 // C6orf48 // chromosome 6 open reading frame 48 // 6p21.3 // 50854	NM_001040437	-2.29565	DOX-res down x Untreated cells
TMEM81	NM_203376 // TMEM81 // transmembrane protein 81 // 1q32.1 // 388730 /// ENST0000	NM_203376	-2.27701	DOX-res down x Untreated cells
C5orf13	NM_001142481 // C5orf13 // chromosome 5 open reading frame 13 // 5q22.1 // 9315	NM_001142481	-2.2724	DOX-res down x Untreated cells
TKT	NM_001135055 // TKT // transketolase // 3p14.3 // 7086 /// NM_001064 // TKT // t	NM_001135055	-2.24932	DOX-res down x Untreated cells
PMAIP1	NM_021127 // PMAIP1 // phorbol-12-myristate-13-acetate-induced protein 1 // 18q2	NM_021127	-2.24623	DOX-res down x Untreated cells
PIM1	NM_002648 // PIM1 // pim-1 oncogene // 6p21.2 // 5292 /// ENST00000373509 // PIM	NM_002648	-2.24449	DOX-res down x Untreated cells
GCOM1	NM_001018090 // GCOM1 // GRINL1A complex locus // 15q21.3 // 145781 /// NM_00101	NM_001018090	-2.23849	DOX-res down x Untreated cells
TMEM39A	NM_018266 // TMEM39A // transmembrane protein 39A // 3q13.33 // 55254 /// ENST00	NM_018266	-2.2366	DOX-res down x Untreated cells
TAS2R5	NM_018980 // TAS2R5 // taste receptor, type 2, member 5 // 7q31.3-q32 // 54429 /	NM_018980	-2.23381	DOX-res down x Untreated cells
HSPA1A	NM_005345 // HSPA1A // heat shock 70kDa protein 1A // 6p21.3 // 3303 /// AK29805	NM_005345	-2.23236	DOX-res down x Untreated cells
PER1	NM_002616 // PER1 // period homolog 1 (Drosophila) // 17p13.1-p12 // 5187 /// EN	NM_002616	-2.22774	DOX-res down x Untreated cells
GAL3ST1	NM_004861 // GAL3ST1 // galactose-3-O-sulfotransferase 1 // 22q12.2 // 9514 ///	NM_004861	-2.21834	DOX-res down x Untreated cells
MEIS1	NM_002398 // MEIS1 // Meis homeobox 1 // 2p14-p13 // 4211 /// ENST00000272369 //	NM_002398	-2.21512	DOX-res down x Untreated cells
ZNF737	NM_001159293 // ZNF737 // zinc finger protein 737 // 19p12 // 100129842 /// NM_0	NM_001159293	-2.18793	DOX-res down x Untreated cells
SMG1	NM_015092 // SMG1 // SMG1 homolog, phosphatidylinositol 3-kinase-related kinase	NM_015092	-2.18353	DOX-res down x Untreated cells
SEPP1	NM_001093726 // SEPP1 // selenoprotein P, plasma, 1 // 5q31 // 6414 /// NM_00108	NM_001093726	-2.18216	DOX-res down x Untreated cells
HERPUD1	NM_014685 // HERPUD1 // homocysteine-inducible, endoplasmic reticulum stress-ind	NM_014685	-2.1784	DOX-res down x Untreated cells
CLDN6	NM_021195 // CLDN6 // claudin 6 // 16p13.3 // 9074 /// ENST00000396925 // CLDN6	NM_021195	-2.17355	DOX-res down x Untreated cells
KCND1	NM_004979 // KCND1 // potassium voltage-gated channel, Shal-related subfamily, m	NM_004979	-2.1722	DOX-res down x Untreated cells
REM2	NM_173527 // REM2 // RAS (RAD and GEM)-like GTP binding 2 // 14q11.2 // 161253 /	NM_173527	-2.16828	DOX-res down x Untreated cells
ACSM3	NM_005622 // ACSM3 // acyl-CoA synthetase medium-chain family member 3 // 16p13.	NM_005622	-2.16753	DOX-res down x Untreated cells
LOC100127951	AY358233 // LOC100127951 // ISPF6484 // 16q22.2 // 100127951 /// ENST00000453263	AY358233	-2.16531	DOX-res down x Untreated cells
FAM114A1	NM_138389 // FAM114A1 // family with sequence similarity 114, member A1 // 4p14	NM_138389	-2.16287	DOX-res down x Untreated cells
RNF122	NM_024787 // RNF122 // ring finger protein 122 // 8p12 // 79845 /// ENST00000256	NM_024787	-2.15879	DOX-res down x Untreated cells
CHORDC1	NM_012124 // CHORDC1 // cysteine and histidine-rich domain (CHORD)-containing 1	NM_012124	-2.1529	DOX-res down x Untreated cells
BEX2	NM_001168399 // BEX2 // brain expressed X-linked 2 // Xq22 // 84707 /// NM_00116	NM_001168399	-2.15096	DOX-res down x Untreated cells
NECAB2	NM_019065 // NECAB2 // N-terminal EF-hand calcium binding protein 2 // 16q23.3 /	NM_019065	-2.14925	DOX-res down x Untreated cells
TAS2R46	NM_176887 // TAS2R46 // taste receptor, type 2, member 46 // 12p13.2 // 259292 /	NM_176887	-2.14609	DOX-res down x Untreated cells
NCRNA00161	NR_026552 // NCRNA00161 // non-protein coding RNA 161 // 21q21.3 // 118421 /// N	NR_026552	-2.14072	DOX-res down x Untreated cells
RPS15A	NM_001019 // RPS15A // ribosomal protein S15a // 16p // 6210 /// NM_001030009 //	NM_001019	-2.13112	DOX-res down x Untreated cells
FLJ38379	AK095698 // FLJ38379 // hypothetical FLJ38379 // 2q37.3 // 285097 /// AK126530 /	AK095698	-2.12963	DOX-res down x Untreated cells
AKR1C2	NM_205845 // AKR1C2 // aldo-keto reductase family 1, member C2 (dihydrodiol dehy	NM_205845	-2.12329	DOX-res down x Untreated cells
BTBD11	NM_001018072 // BTBD11 // BTB (POZ) domain containing 11 // 12q23.3 // 121551 //	NM_001018072	-2.1229	DOX-res down x Untreated cells
TMEM38B	NM_018112 // TMEM38B // transmembrane protein 38B // 9q31.2 // 55151 /// ENST000	NM_018112	-2.11515	DOX-res down x Untreated cells
PDZK1	NM_002614 // PDZK1 // PDZ domain containing 1 // 1q21 // 5174 /// NR_003377 // P	NM_002614	-2.11442	DOX-res down x Untreated cells
ANKRD42	NM_182603 // ANKRD42 // ankyrin repeat domain 42 // 11q14.1 // 338699 /// ENST00	NM_182603	-2.11133	DOX-res down x Untreated cells
MIR1974	NR_031738 // MIR1974 // microRNA 1974 // 5q15 // 100302207 /// NR_031741 // MIR1	NR_031738	-2.10766	DOX-res down x Untreated cells
TXNIP	NM_006472 // TXNIP // thioredoxin interacting protein // 1q21.1 // 10628 /// ENS	NM_006472	-2.10011	DOX-res down x Untreated cells
ELL2	NM_012081 // ELL2 // elongation factor, RNA polymerase II, 2 // 5q15 // 22936 //	NM_012081	-2.0941	DOX-res down x Untreated cells
MRGPRX4	NM_054032 // MRGPRX4 // MAS-related GPR, member X4 // 11p15.1 // 117196 /// ENST	NM_054032	-2.09234	DOX-res down x Untreated cells
MCART1	NR_024873 // MCART1 // mitochondrial carrier triple repeat 1 // 9p13.3-p12 // 92	NR_024873	-2.08309	DOX-res down x Untreated cells
EFHD1	NM_025202 // EFHD1 // EF-hand domain family, member D1 // 2q37.1 // 80303 /// NR	NM_025202	-2.08178	DOX-res down x Untreated cells
DNHD1	NM_144666 // DNHD1 // dynein heavy chain domain 1 // 11p15.4 // 144132 /// NM_17	NM_144666	-2.07806	DOX-res down x Untreated cells
ALDH2	NM_000690 // ALDH2 // aldehyde dehydrogenase 2 family (mitochondrial) // 12q24.2	NM_000690	-2.07445	DOX-res down x Untreated cells
ENOX1	NM_017993 // ENOX1 // ecto-NOX disulfide-thiol exchanger 1 // 13q14.11 // 55068	NM_017993	-2.06728	DOX-res down x Untreated cells
PGM3	NM_015599 // PGM3 // phosphoglucomutase 3 // 6q14.1-q15 // 5238 /// ENST00000283	NM_015599	-2.06302	DOX-res down x Untreated cells
DDIT4	NM_019058 // DDIT4 // DNA-damage-inducible transcript 4 // 10pter-q26.12 // 5454	NM_019058	-2.05089	DOX-res down x Untreated cells
RBM39	NM_184234 // RBM39 // RNA binding motif protein 39 // 20q11.22 // 9584 /// NM_00	NM_184234	-2.05036	DOX-res down x Untreated cells
COG3	NM_031431 // COG3 // component of oligomeric golgi complex 3 // 13q14.13 // 8354	NM_031431	-2.04935	DOX-res down x Untreated cells
SLC2A13	NM_052885 // SLC2A13 // solute carrier family 2 (facilitated glucose transporter	NM_052885	-2.03266	DOX-res down x Untreated cells
P4HA1	NM_000917 // P4HA1 // prolyl 4-hydroxylase, alpha polypeptide I // 10q21.3-q23.1	NM_000917	-2.03166	DOX-res down x Untreated cells
POC1B	NM_172240 // POC1B // POC1 centriolar protein homolog B (Chlamydomonas) // 12q21	NM_172240	-2.0292	DOX-res down x Untreated cells
ARRDC3	NM_020801 // ARRDC3 // arrestin domain containing 3 // 5q14.3 // 57561 /// ENST0	NM_020801	-2.02329	DOX-res down x Untreated cells
ZNF540	NM_001172225 // ZNF540 // zinc finger protein 540 // 19q13.12 // 163255 /// NM_1	NM_001172225	-2.02329	DOX-res down x Untreated cells
GOLGA2B	NM_017600 // GOLGA2B // golgin A2 family, member B // 12q23.1 // 55592 /// NR_02	NM_017600	-2.02228	DOX-res down x Untreated cells
MIR17HG	NR_027350 // MIR17HG // MIR17 host gene (non-protein coding) // 13q31.3 // 40797	NR_027350	-2.01955	DOX-res down x Untreated cells
CCNL1	NM_020307 // CCNL1 // cyclin L1 // 3q25.31 // 57018 /// ENST00000295926 // CCNL1	NM_020307	-2.01754	DOX-res down x Untreated cells
MUC15	NM_001135091 // MUC15 // mucin 15, cell surface associated // 11p14.3 // 143662	NM_001135091	-2.0166	DOX-res down x Untreated cells
NR1D1	NM_021724 // NR1D1 // nuclear receptor subfamily 1, group D, member 1 // 17q11.2	NM_021724	-2.00503	DOX-res down x Untreated cells
GALNT12	NM_024642 // GALNT12 // UDP-N-acetyl-alpha-D-galactosamine:polypeptide N-acetylg	NM_024642	-2.00096	DOX-res down x Untreated cells
ELF5	NM_198381 // ELF5 // E74-like factor 5 (ets domain transcription factor) // 11p1	NM_198381	-2.0001	DOX-res down x Untreated cells
PCDHB1	NM_013340 // PCDHB1 // protocadherin beta 1 // 5q31 // 29930 /// ENST00000306549	NM_013340	2.00246	DOX-res up x Untreated cells
HSH2D	ENST00000253680 // HSH2D // hematopoietic SH2 domain containing // 19p13.12 // 8	ENST00000253680	2.00405	DOX-res up x Untreated cells
GPR19	NM_006143 // GPR19 // G protein-coupled receptor 19 // 12p12.3 // 2842 /// ENST0	NM_006143	2.005	DOX-res up x Untreated cells
PARP14	NM_017554 // PARP14 // poly (ADP-ribose) polymerase family, member 14 // 3q21.1	NM_017554	2.00772	DOX-res up x Untreated cells
GOLGA8B	NR_027410 // GOLGA8B // golgin A8 family, member B // 15q14 // 440270 /// NM_001	NR_027410	2.01102	DOX-res up x Untreated cells
ADAMTS19	NM_133638 // ADAMTS19 // ADAM metallopeptidase with thrombospondin type 1 motif,	NM_133638	2.012	DOX-res up x Untreated cells
CENPP	NM_001012267 // CENPP // centromere protein P // 9q22.31 // 401541 /// NM_022755	NM_001012267	2.01369	DOX-res up x Untreated cells
SLC43A2	NM_152346 // SLC43A2 // solute carrier family 43, member 2 // 17p13.3 // 124935	NM_152346	2.01539	DOX-res up x Untreated cells
GRHL3	NM_198173 // GRHL3 // grainyhead-like 3 (Drosophila) // 1p36.11 // 57822 /// NM_	NM_198173	2.01688	DOX-res up x Untreated cells
PBK	NM_018492 // PBK // PDZ binding kinase // 8p21.2 // 55872 /// ENST00000301905 //	NM_018492	2.01726	DOX-res up x Untreated cells
OBFC2A	NM_001031716 // OBFC2A // oligonucleotide/oligosaccharide-binding fold containin	NM_001031716	2.01754	DOX-res up x Untreated cells
GLB1L	NM_024506 // GLB1L // galactosidase, beta 1-like // 2q35 // 79411 /// ENST000002	NM_024506	2.01882	DOX-res up x Untreated cells
LRRC37A3	NM_199340 // LRRC37A3 // leucine rich repeat containing 37, member A3 // 17q24.1	NM_199340	2.01936	DOX-res up x Untreated cells
ABP1	NM_001091 // ABP1 // amiloride binding protein 1 (amine oxidase (copper-containi	NM_001091	2.0202	DOX-res up x Untreated cells
ASF1B	NM_018154 // ASF1B // ASF1 anti-silencing function 1 homolog B (S. cerevisiae) /	NM_018154	2.02103	DOX-res up x Untreated cells
TMEM86A	NM_153347 // TMEM86A // transmembrane protein 86A // 11p15.1 // 144110 /// NM_17	NM_153347	2.02107	DOX-res up x Untreated cells
EPHX4	NM_173567 // EPHX4 // epoxide hydrolase 4 // 1p22.1 // 253152 /// ENST0000037038	NM_173567	2.02174	DOX-res up x Untreated cells
CD59	NM_203330 // CD59 // CD59 molecule, complement regulatory protein // 11p13 // 96	NM_203330	2.02206	DOX-res up x Untreated cells
C8orf4	NM_020130 // C8orf4 // chromosome 8 open reading frame 4 // 8p11.2 // 56892 ///	NM_020130	2.0244	DOX-res up x Untreated cells
MYH7B	NM_020884 // MYH7B // myosin, heavy chain 7B, cardiac muscle, beta // 20q11.22 /	NM_020884	2.02535	DOX-res up x Untreated cells
UBE2D4	NM_015983 // UBE2D4 // ubiquitin-conjugating enzyme E2D 4 (putative) // 7p13 //	NM_015983	2.02745	DOX-res up x Untreated cells
TNFRSF12A	NM_016639 // TNFRSF12A // tumor necrosis factor receptor superfamily, member 12A	NM_016639	2.02802	DOX-res up x Untreated cells
KIAA1324L	NM_001142749 // KIAA1324L // KIAA1324-like // 7q21.12 // 222223 /// NR_030672 //	NM_001142749	2.03069	DOX-res up x Untreated cells
CROT	NM_001143935 // CROT // carnitine O-octanoyltransferase // 7q21.1 // 54677 /// N	NM_001143935	2.0317	DOX-res up x Untreated cells
FAM83A	NM_032899 // FAM83A // family with sequence similarity 83, member A // 8q24.13 /	NM_032899	2.03222	DOX-res up x Untreated cells
GPR77	NM_018485 // GPR77 // G protein-coupled receptor 77 // 19q13.33 // 27202 /// ENS	NM_018485	2.03332	DOX-res up x Untreated cells
FAM156A	NM_014138 // FAM156A // family with sequence similarity 156, member A // Xp11.22	NM_014138	2.03702	DOX-res up x Untreated cells
T1560	AB111913 // T1560 // T1560 protein // 8q12.1 // 387335 /// BC040611 // T1560 //	AB111913	2.03747	DOX-res up x Untreated cells
SP100	NM_003113 // SP100 // SP100 nuclear antigen // 2q37.1 // 6672 /// ENST0000026405	NM_003113	2.03967	DOX-res up x Untreated cells
C1orf85	NM_144580 // C1orf85 // chromosome 1 open reading frame 85 // 1q22 // 112770 ///	NM_144580	2.04662	DOX-res up x Untreated cells
RHOH	NM_004310 // RHOH // ras homolog gene family, member H // 4p13 // 399 /// ENST00	NM_004310	2.0496	DOX-res up x Untreated cells
SLC31A2	NM_001860 // SLC31A2 // solute carrier family 31 (copper transporters), member 2	NM_001860	2.05097	DOX-res up x Untreated cells
OR2T12	NM_001004692 // OR2T12 // olfactory receptor, family 2, subfamily T, member 12 /	NM_001004692	2.05175	DOX-res up x Untreated cells
RASEF	NM_152573 // RASEF // RAS and EF-hand domain containing // 9q21.32 // 158158 ///	NM_152573	2.05366	DOX-res up x Untreated cells
AMOT	NM_133265 // AMOT // angiomotin // Xq23 // 154796 /// NM_001113490 // AMOT // an	NM_133265	2.05381	DOX-res up x Untreated cells
CLC	NM_001828 // CLC // Charcot-Leyden crystal protein // 19q13.1 // 1178 /// ENST00	NM_001828	2.05752	DOX-res up x Untreated cells
PAPSS2	NM_004670 // PAPSS2 // 3'-phosphoadenosine 5'-phosphosulfate synthase 2 // 10q23	NM_004670	2.05827	DOX-res up x Untreated cells
TUBB	NM_178014 // TUBB // tubulin, beta // 6p21.33 // 203068 /// ENST00000383564 // T	NM_178014	2.06111	DOX-res up x Untreated cells
AKD1	NM_145025 // AKD1 // adenylate kinase domain containing 1 // 6q21 // 221264 ///	NM_145025	2.06274	DOX-res up x Untreated cells
NCRNA00152	NR_024204 // NCRNA00152 // non-protein coding RNA 152 // 2p11.2 // 112597 /// NR	NR_024204	2.06458	DOX-res up x Untreated cells
GPER	NM_001039966 // GPER // G protein-coupled estrogen receptor 1 // 7p22.3 // 2852	NM_001039966	2.0653	DOX-res up x Untreated cells
FAM27L	NR_028336 // FAM27L // family with sequence similarity 27-like // 17p11.2 // 284	NR_028336	2.06673	DOX-res up x Untreated cells
PCBD2	NM_032151 // PCBD2 // pterin-4 alpha-carbinolamine dehydratase/dimerization cofa	NM_032151	2.06687	DOX-res up x Untreated cells
KIAA1524	NM_020890 // KIAA1524 // KIAA1524 // 3q13.13 // 57650 /// ENST00000295746 // KIA	NM_020890	2.06924	DOX-res up x Untreated cells
C3orf57	NM_001040100 // C3orf57 // chromosome 3 open reading frame 57 // 3q26.1 // 16567	NM_001040100	2.07049	DOX-res up x Untreated cells
SFXN2	NM_178858 // SFXN2 // sideroflexin 2 // 10q24.32 // 118980 /// ENST00000369893 /	NM_178858	2.07066	DOX-res up x Untreated cells
CEP55	NM_018131 // CEP55 // centrosomal protein 55kDa // 10q23.33 // 55165 /// NM_0011	NM_018131	2.07148	DOX-res up x Untreated cells
RNASE9	NM_001110359 // RNASE9 // ribonuclease, RNase A family, 9 (non-active) // 14q11.	NM_001110359	2.07583	DOX-res up x Untreated cells
ABCD1	NM_000033 // ABCD1 // ATP-binding cassette, sub-family D (ALD), member 1 // Xq28	NM_000033	2.07682	DOX-res up x Untreated cells
ERC2	NM_015576 // ERC2 // ELKS/RAB6-interacting/CAST family member 2 // 3p14.3 // 260	NM_015576	2.0877	DOX-res up x Untreated cells
DOCK10	NM_014689 // DOCK10 // dedicator of cytokinesis 10 // 2q36.2 // 55619 /// ENST00	NM_014689	2.08914	DOX-res up x Untreated cells
UNG	NM_003362 // UNG // uracil-DNA glycosylase // 12q23-q24.1 // 7374 /// NM_080911	NM_003362	2.09046	DOX-res up x Untreated cells
RWDD2B	NM_016940 // RWDD2B // RWD domain containing 2B // 21q22.11 // 10069 /// ENST000	NM_016940	2.09048	DOX-res up x Untreated cells
C11orf82	NM_145018 // C11orf82 // chromosome 11 open reading frame 82 // 11q14.1 // 22004	NM_145018	2.09381	DOX-res up x Untreated cells
BRCA1	NM_007300 // BRCA1 // breast cancer 1, early onset // 17q21 // 672 /// NM_007294	NM_007300	2.0984	DOX-res up x Untreated cells
RAB3IP	NM_001024647 // RAB3IP // RAB3A interacting protein (rabin3) // 12q14.3 // 11717	NM_001024647	2.10051	DOX-res up x Untreated cells
HIST1H4H	NM_003543 // HIST1H4H // histone cluster 1, H4h // 6p21.3 // 8365 /// BC120939 /	NM_003543	2.10186	DOX-res up x Untreated cells
GREB1	NM_014668 // GREB1 // growth regulation by estrogen in breast cancer 1 // 2p25.1	NM_014668	2.10528	DOX-res up x Untreated cells
STON2	NM_033104 // STON2 // stonin 2 // 14q31.1 // 85439 /// ENST00000267540 // STON2	NM_033104	2.10869	DOX-res up x Untreated cells
SLC16A4	NM_004696 // SLC16A4 // solute carrier family 16, member 4 (monocarboxylic acid	NM_004696	2.11006	DOX-res up x Untreated cells
ABLIM3	NM_014945 // ABLIM3 // actin binding LIM protein family, member 3 // 5q32 // 228	NM_014945	2.11473	DOX-res up x Untreated cells
IFNA17	NM_021268 // IFNA17 // interferon, alpha 17 // 9p22 // 3451 /// NM_002171 // IFN	NM_021268	2.12265	DOX-res up x Untreated cells
DBF4B	BC033660 // DBF4B // DBF4 homolog B (S. cerevisiae) // 17q21.31|17q21 // 80174	BC033660	2.12437	DOX-res up x Untreated cells
EBNA1BP2	NM_001159936 // EBNA1BP2 // EBNA1 binding protein 2 // 1p35-p33 // 10969 /// NM_	NM_001159936	2.12793	DOX-res up x Untreated cells
TK1	NM_003258 // TK1 // thymidine kinase 1, soluble // 17q23.2-q25.3 // 7083 /// ENS	NM_003258	2.13022	DOX-res up x Untreated cells
CENPK	NM_022145 // CENPK // centromere protein K // 5p15.2-q12.3 // 64105 /// ENST0000	NM_022145	2.13064	DOX-res up x Untreated cells
P2RY6	NM_176796 // P2RY6 // pyrimidinergic receptor P2Y, G-protein coupled, 6 // 11q13	NM_176796	2.13277	DOX-res up x Untreated cells
HIST1H3C	NM_003531 // HIST1H3C // histone cluster 1, H3c // 6p21.3 // 8352 /// BC127610 /	NM_003531	2.13557	DOX-res up x Untreated cells
ZNF468	NM_199132 // ZNF468 // zinc finger protein 468 // 19q13.41 // 90333 /// NM_00100	NM_199132	2.14842	DOX-res up x Untreated cells
RFTN1	NM_015150 // RFTN1 // raftlin, lipid raft linker 1 // 3p25.1-p24.3 // 23180 ///	NM_015150	2.1488	DOX-res up x Untreated cells
SLC16A6	NM_001174166 // SLC16A6 // solute carrier family 16, member 6 (monocarboxylic ac	NM_001174166	2.14913	DOX-res up x Untreated cells
PTGES	NM_004878 // PTGES // prostaglandin E synthase // 9q34.3 // 9536 /// ENST0000034	NM_004878	2.1495	DOX-res up x Untreated cells
MMP16	NM_005941 // MMP16 // matrix metallopeptidase 16 (membrane-inserted) // 8q21.3 /	NM_005941	2.15858	DOX-res up x Untreated cells
SLC16A1	NM_001166496 // SLC16A1 // solute carrier family 16, member 1 (monocarboxylic ac	NM_001166496	2.15867	DOX-res up x Untreated cells
SSTR5	NM_001053 // SSTR5 // somatostatin receptor 5 // 16p13.3 // 6755 /// NM_00117256	NM_001053	2.16745	DOX-res up x Untreated cells
ZWINT	NM_032997 // ZWINT // ZW10 interactor // 10q21-q22 // 11130 /// NM_007057 // ZWI	NM_032997	2.17059	DOX-res up x Untreated cells
GTF2E1	NM_005513 // GTF2E1 // general transcription factor IIE, polypeptide 1, alpha 56	NM_005513	2.17464	DOX-res up x Untreated cells
CSRP1	NM_004078 // CSRP1 // cysteine and glycine-rich protein 1 // 1q32 // 1465 /// NM	NM_004078	2.17617	DOX-res up x Untreated cells
KPNA2	NM_002266 // KPNA2 // karyopherin alpha 2 (RAG cohort 1, importin alpha 1) // 17	NM_002266	2.17706	DOX-res up x Untreated cells
SLC25A13	NM_001160210 // SLC25A13 // solute carrier family 25, member 13 (citrin) // 7q21	NM_001160210	2.1786	DOX-res up x Untreated cells
ZNF208	NM_007153 // ZNF208 // zinc finger protein 208 // 19p12 // 7757 /// ENST00000397	NM_007153	2.17875	DOX-res up x Untreated cells
FIGNL1	NM_001042762 // FIGNL1 // fidgetin-like 1 // 7p12.1 // 63979 /// NM_022116 // FI	NM_001042762	2.18243	DOX-res up x Untreated cells
SLC7A2	NM_003046 // SLC7A2 // solute carrier family 7 (cationic amino acid transporter,	NM_003046	2.18757	DOX-res up x Untreated cells
LPA	NM_005577 // LPA // lipoprotein, Lp(a) // 6q26 // 4018 /// NR_028092 // LPAL2 //	NM_005577	2.1948	DOX-res up x Untreated cells
POMT2	NM_013382 // POMT2 // protein-O-mannosyltransferase 2 // 14q24 // 29954 /// ENST	NM_013382	2.1997	DOX-res up x Untreated cells
PRY	NM_004676 // PRY // PTPN13-like, Y-linked // Yq11.223 // 9081 /// NM_001002758 /	NM_004676	2.19975	DOX-res up x Untreated cells
CCDC83	NM_173556 // CCDC83 // coiled-coil domain containing 83 // 11q14.1-q14.2 // 2200	NM_173556	2.20764	DOX-res up x Untreated cells
C10orf81	NM_024889 // C10orf81 // chromosome 10 open reading frame 81 // 10q25.3 // 79949	NM_024889	2.21057	DOX-res up x Untreated cells
HLA-DRB1	NM_002124 // HLA-DRB1 // major histocompatibility complex, class II, DR beta 1 /	NM_002124	2.21391	DOX-res up x Untreated cells
SLC22A4	NM_003059 // SLC22A4 // solute carrier family 22 (organic cation/ergothioneine t	NM_003059	2.21454	DOX-res up x Untreated cells
CXCR4	NM_001008540 // CXCR4 // chemokine (C-X-C motif) receptor 4 // 2q21 // 7852 ///	NM_001008540	2.23894	DOX-res up x Untreated cells
C4orf19	NM_001104629 // C4orf19 // chromosome 4 open reading frame 19 // 4p14 // 55286 /	NM_001104629	2.24762	DOX-res up x Untreated cells
IFIT2	NM_001547 // IFIT2 // interferon-induced protein with tetratricopeptide repeats	NM_001547	2.24917	DOX-res up x Untreated cells
TFPI	NM_006287 // TFPI // tissue factor pathway inhibitor (lipoprotein-associated coa	NM_006287	2.25131	DOX-res up x Untreated cells
MT4	NM_032935 // MT4 // metallothionein 4 // 16q13 // 84560 /// ENST00000219162 // M	NM_032935	2.25156	DOX-res up x Untreated cells
CTNND2	NM_001332 // CTNND2 // catenin (cadherin-associated protein), delta 2 (neural pl	NM_001332	2.25502	DOX-res up x Untreated cells
GMPR	NM_006877 // GMPR // guanosine monophosphate reductase // 6p23 // 2766 /// ENST0	NM_006877	2.26722	DOX-res up x Untreated cells
PLAC8	NM_016619 // PLAC8 // placenta-specific 8 // 4q21.22 // 51316 /// NM_001130715 /	NM_016619	2.2696	DOX-res up x Untreated cells
CCL22	NM_002990 // CCL22 // chemokine (C-C motif) ligand 22 // 16q13 // 6367 /// ENST0	NM_002990	2.27528	DOX-res up x Untreated cells
ALDH1B1	NM_000692 // ALDH1B1 // aldehyde dehydrogenase 1 family, member B1 // 9p11.1 //	NM_000692	2.27741	DOX-res up x Untreated cells
KRT80	NM_182507 // KRT80 // keratin 80 // 12q13.13 // 144501 /// NM_001081492 // KRT80	NM_182507	2.27938	DOX-res up x Untreated cells
TTPAL	NM_024331 // TTPAL // tocopherol (alpha) transfer protein-like // 20q13.12 // 79	NM_024331	2.27997	DOX-res up x Untreated cells
ANXA9	NM_003568 // ANXA9 // annexin A9 // 1q21 // 8416 /// ENST00000368947 // ANXA9 //	NM_003568	2.28652	DOX-res up x Untreated cells
CLSPN	NM_022111 // CLSPN // claspin homolog (Xenopus laevis) // 1p34.2 // 63967 /// EN	NM_022111	2.29359	DOX-res up x Untreated cells
TRIP13	NM_004237 // TRIP13 // thyroid hormone receptor interactor 13 // 5p15.33 // 9319	NM_004237	2.29498	DOX-res up x Untreated cells
FAM173B	NM_199133 // FAM173B // family with sequence similarity 173, member B // 5p15.2	NM_199133	2.29723	DOX-res up x Untreated cells
TNFRSF11B	NM_002546 // TNFRSF11B // tumor necrosis factor receptor superfamily, member 11b	NM_002546	2.29894	DOX-res up x Untreated cells
GINS1	BC012542 // GINS1 // GINS complex subunit 1 (Psf1 homolog) // 20p11.21 // 9837 /	BC012542	2.30021	DOX-res up x Untreated cells
GTF2H5	NM_207118 // GTF2H5 // general transcription factor IIH, polypeptide 5 // 6q25.3	NM_207118	2.30346	DOX-res up x Untreated cells
CABP5	NM_019855 // CABP5 // calcium binding protein 5 // 19q13.33 // 56344 /// ENST000	NM_019855	2.32839	DOX-res up x Untreated cells
UPK2	NM_006760 // UPK2 // uroplakin 2 // 11q23 // 7379 /// ENST00000264031 // UPK2 //	NM_006760	2.33367	DOX-res up x Untreated cells
OR9G1	NM_001005213 // OR9G1 // olfactory receptor, family 9, subfamily G, member 1 //	NM_001005213	2.3351	DOX-res up x Untreated cells
NTN4	NM_021229 // NTN4 // netrin 4 // 12q22-q23 // 59277 /// ENST00000343702 // NTN4	NM_021229	2.3355	DOX-res up x Untreated cells
TTLL7	NM_024686 // TTLL7 // tubulin tyrosine ligase-like family, member 7 // 1p31.1 //	NM_024686	2.33767	DOX-res up x Untreated cells
BASP1	NM_006317 // BASP1 // brain abundant, membrane attached signal protein 1 // 5p15	NM_006317	2.34369	DOX-res up x Untreated cells
RAD51	NM_002875 // RAD51 // RAD51 homolog (RecA homolog, E. coli) (S. cerevisiae) // 1	NM_002875	2.34579	DOX-res up x Untreated cells
XAGE5	NM_130775 // XAGE5 // X antigen family, member 5 // Xp11.22 // 170627 /// ENST00	NM_130775	2.34859	DOX-res up x Untreated cells
MCM10	NM_182751 // MCM10 // minichromosome maintenance complex component 10 // 10p13 /	NM_182751	2.35533	DOX-res up x Untreated cells
DPCR1	NM_080870 // DPCR1 // diffuse panbronchiolitis critical region 1 // 6p21.33 // 1	NM_080870	2.35547	DOX-res up x Untreated cells
ASPM	NM_018136 // ASPM // asp (abnormal spindle) homolog, microcephaly associated (Dr	NM_018136	2.35557	DOX-res up x Untreated cells
CCL28	NM_148672 // CCL28 // chemokine (C-C motif) ligand 28 // 5p12 // 56477 /// ENST0	NM_148672	2.35892	DOX-res up x Untreated cells
FLJ45248	AK127183 // FLJ45248 // FLJ45248 protein // 8q22.3 // 401472	AK127183	2.36046	DOX-res up x Untreated cells
OR5K2	NM_001004737 // OR5K2 // olfactory receptor, family 5, subfamily K, member 2 //	NM_001004737	2.36192	DOX-res up x Untreated cells
MCM4	NM_005914 // MCM4 // minichromosome maintenance complex component 4 // 8q11.2 //	NM_005914	2.36212	DOX-res up x Untreated cells
C1QTNF6	NM_031910 // C1QTNF6 // C1q and tumor necrosis factor related protein 6 // 22q13	NM_031910	2.36343	DOX-res up x Untreated cells
CLN6	NM_017882 // CLN6 // ceroid-lipofuscinosis, neuronal 6, late infantile, variant	NM_017882	2.36539	DOX-res up x Untreated cells
STEAP4	NM_024636 // STEAP4 // STEAP family member 4 // 7q21.12 // 79689 /// ENST0000038	NM_024636	2.37746	DOX-res up x Untreated cells
PHLDB2	NM_001134438 // PHLDB2 // pleckstrin homology-like domain, family B, member 2 //	NM_001134438	2.38018	DOX-res up x Untreated cells
IFIT3	NM_001031683 // IFIT3 // interferon-induced protein with tetratricopeptide repea	NM_001031683	2.39108	DOX-res up x Untreated cells
SLC12A2	NM_001046 // SLC12A2 // solute carrier family 12 (sodium/potassium/chloride tran	NM_001046	2.39185	DOX-res up x Untreated cells
RAP1GDS1	NM_001100426 // RAP1GDS1 // RAP1, GTP-GDP dissociation stimulator 1 // 4q23-q25	NM_001100426	2.39378	DOX-res up x Untreated cells
AMAC1	NM_152462 // AMAC1 // acyl-malonyl condensing enzyme 1 // 17q12 // 146861 /// NM	NM_152462	2.3984	DOX-res up x Untreated cells
GPR31	NM_005299 // GPR31 // G protein-coupled receptor 31 // 6q27 // 2853 /// ENST0000	NM_005299	2.39988	DOX-res up x Untreated cells
GEN1	NM_182625 // GEN1 // Gen homolog 1, endonuclease (Drosophila) // 2p24.2 // 34865	NM_182625	2.40243	DOX-res up x Untreated cells
FSTL4	NM_015082 // FSTL4 // follistatin-like 4 // 5q31.1 // 23105 /// ENST00000265342	NM_015082	2.40591	DOX-res up x Untreated cells
ABCC2	NM_000392 // ABCC2 // ATP-binding cassette, sub-family C (CFTR/MRP), member 2 //	NM_000392	2.41107	DOX-res up x Untreated cells
PRSS23	NM_007173 // PRSS23 // protease, serine, 23 // 11q14.1 // 11098 /// NM_012193 //	NM_007173	2.41373	DOX-res up x Untreated cells
TFF1	NM_003225 // TFF1 // trefoil factor 1 // 21q22.3 // 7031 /// ENST00000291527 //	NM_003225	2.42096	DOX-res up x Untreated cells
NRP1	NM_003873 // NRP1 // neuropilin 1 // 10p12 // 8829 /// NM_001024628 // NRP1 // n	NM_003873	2.42875	DOX-res up x Untreated cells
TRERF1	NM_033502 // TRERF1 // transcriptional regulating factor 1 // 6p21.1-p12.1 // 55	NM_033502	2.42986	DOX-res up x Untreated cells
CLDN1	NM_021101 // CLDN1 // claudin 1 // 3q28-q29 // 9076 /// ENST00000295522 // CLDN1	NM_021101	2.43294	DOX-res up x Untreated cells
RGS16	NM_002928 // RGS16 // regulator of G-protein signaling 16 // 1q25-q31 // 6004 //	NM_002928	2.45147	DOX-res up x Untreated cells
NT5E	NM_002526 // NT5E // 5'-nucleotidase, ecto (CD73) // 6q14-q21 // 4907 /// ENST00	NM_002526	2.45796	DOX-res up x Untreated cells
MCM3	NM_002388 // MCM3 // minichromosome maintenance complex component 3 // 6p12 // 4	NM_002388	2.45933	DOX-res up x Untreated cells
EXO1	NM_130398 // EXO1 // exonuclease 1 // 1q42-q43 // 9156 /// NM_006027 // EXO1 //	NM_130398	2.45968	DOX-res up x Untreated cells
CMYA5	NM_153610 // CMYA5 // cardiomyopathy associated 5 // 5q14.1 // 202333 /// ENST00	NM_153610	2.46798	DOX-res up x Untreated cells
WASF1	NM_003931 // WASF1 // WAS protein family, member 1 // 6q21-q22 // 8936 /// NM_00	NM_003931	2.47785	DOX-res up x Untreated cells
SCAMP5	NM_138967 // SCAMP5 // secretory carrier membrane protein 5 // 15q24.2 // 192683	NM_138967	2.48358	DOX-res up x Untreated cells
GBA	NM_001005741 // GBA // glucosidase, beta, acid // 1q21 // 2629 /// NM_001005742	NM_001005741	2.48855	DOX-res up x Untreated cells
WDR76	NM_024908 // WDR76 // WD repeat domain 76 // 15q15.3 // 79968 /// NM_001167941 /	NM_024908	2.49142	DOX-res up x Untreated cells
OR4L1	NM_001004717 // OR4L1 // olfactory receptor, family 4, subfamily L, member 1 //	NM_001004717	2.49727	DOX-res up x Untreated cells
FAM111B	NM_198947 // FAM111B // family with sequence similarity 111, member B // 11q12.1	NM_198947	2.49753	DOX-res up x Untreated cells
PIK3R3	NM_003629 // PIK3R3 // phosphoinositide-3-kinase, regulatory subunit 3 (gamma) /	NM_003629	2.51522	DOX-res up x Untreated cells
C1QTNF9	NM_178540 // C1QTNF9 // C1q and tumor necrosis factor related protein 9 // 13q12	NM_178540	2.51618	DOX-res up x Untreated cells
AFF3	NM_001025108 // AFF3 // AF4/FMR2 family, member 3 // 2q11.2-q12 // 3899 /// NM_0	NM_001025108	2.51942	DOX-res up x Untreated cells
SYTL2	NM_206927 // SYTL2 // synaptotagmin-like 2 // 11q14 // 54843 /// NM_032943 // SY	NM_206927	2.528	DOX-res up x Untreated cells
NFKBIZ	NM_031419 // NFKBIZ // nuclear factor of kappa light polypeptide gene enhancer i	NM_031419	2.53131	DOX-res up x Untreated cells
SERPINA5	NM_000624 // SERPINA5 // serpin peptidase inhibitor, clade A (alpha-1 antiprotei	NM_000624	2.53442	DOX-res up x Untreated cells
KYNU	NM_003937 // KYNU // kynureninase (L-kynurenine hydrolase) // 2q22.2 // 8942 ///	NM_003937	2.54536	DOX-res up x Untreated cells
RPS10P7	NR_026667 // RPS10P7 // ribosomal protein S10 pseudogene 7 // 1q32.1 // 376693	NR_026667	2.55055	DOX-res up x Untreated cells
C3orf59	NM_178496 // C3orf59 // chromosome 3 open reading frame 59 // 3q29 // 151963 ///	NM_178496	2.56893	DOX-res up x Untreated cells
MLLT11	NM_006818 // MLLT11 // myeloid/lymphoid or mixed-lineage leukemia (trithorax hom	NM_006818	2.57247	DOX-res up x Untreated cells
IFITM1	NM_003641 // IFITM1 // interferon induced transmembrane protein 1 (9-27) // 11p1	NM_003641	2.58239	DOX-res up x Untreated cells
TMEM2	NM_013390 // TMEM2 // transmembrane protein 2 // 9q13-q21 // 23670 /// NM_001135	NM_013390	2.59861	DOX-res up x Untreated cells
SLC5A6	NR_028323 // SLC5A6 // solute carrier family 5 (sodium-dependent vitamin transpo	NR_028323	2.61095	DOX-res up x Untreated cells
DOCK8	NM_203447 // DOCK8 // dedicator of cytokinesis 8 // 9p24.3 // 81704 /// ENST0000	NM_203447	2.61853	DOX-res up x Untreated cells
PCDH11Y	NM_032971 // PCDH11Y // protocadherin 11 Y-linked // Yp11.2 // 83259 /// NM_0329	NM_032971	2.62611	DOX-res up x Untreated cells
IFIT1	NM_001548 // IFIT1 // interferon-induced protein with tetratricopeptide repeats	NM_001548	2.63302	DOX-res up x Untreated cells
GPRIN3	NM_198281 // GPRIN3 // GPRIN family member 3 // 4q22.1 // 285513 /// ENST0000033	NM_198281	2.63365	DOX-res up x Untreated cells
MYO1B	NM_001130158 // MYO1B // myosin IB // 2q12-q34 // 4430 /// NM_001161819 // MYO1B	NM_001130158	2.63665	DOX-res up x Untreated cells
OR6N2	NM_001005278 // OR6N2 // olfactory receptor, family 6, subfamily N, member 2 //	NM_001005278	2.64675	DOX-res up x Untreated cells
ZBTB8OS	NM_178547 // ZBTB8OS // zinc finger and BTB domain containing 8 opposite strand	NM_178547	2.65147	DOX-res up x Untreated cells
QPCT	NM_012413 // QPCT // glutaminyl-peptide cyclotransferase // 2p22.2 // 25797 ///	NM_012413	2.66238	DOX-res up x Untreated cells
ADCY5	NM_183357 // ADCY5 // adenylate cyclase 5 // 3q13.2-q21 // 111 /// ENST000003098	NM_183357	2.66678	DOX-res up x Untreated cells
APOBEC3B	NM_004900 // APOBEC3B // apolipoprotein B mRNA editing enzyme, catalytic polypep	NM_004900	2.66705	DOX-res up x Untreated cells
CHI3L2	NM_001025199 // CHI3L2 // chitinase 3-like 2 // 1p13.3 // 1117 /// NM_004000 //	NM_001025199	2.67392	DOX-res up x Untreated cells
DTL	NM_016448 // DTL // denticleless homolog (Drosophila) // 1q32.1-q32.2 // 51514 /	NM_016448	2.68485	DOX-res up x Untreated cells
UCP2	NM_003355 // UCP2 // uncoupling protein 2 (mitochondrial, proton carrier) // 11q	NM_003355	2.68851	DOX-res up x Untreated cells
EHF	NM_012153 // EHF // ets homologous factor // 11p12 // 26298 /// ENST00000257831	NM_012153	2.69489	DOX-res up x Untreated cells
IGSF1	NM_001555 // IGSF1 // immunoglobulin superfamily, member 1 // Xq25 // 3547 /// N	NM_001555	2.69636	DOX-res up x Untreated cells
L1CAM	NM_000425 // L1CAM // L1 cell adhesion molecule // Xq28 // 3897 /// NM_024003 //	NM_000425	2.706	DOX-res up x Untreated cells
HSPB8	NM_014365 // HSPB8 // heat shock 22kDa protein 8 // 12q24.23 // 26353 /// ENST00	NM_014365	2.72052	DOX-res up x Untreated cells
PARP9	NM_001146106 // PARP9 // poly (ADP-ribose) polymerase family, member 9 // 3q21 /	NM_001146106	2.73288	DOX-res up x Untreated cells
C3	NM_000064 // C3 // complement component 3 // 19p13.3-p13.2 // 718 /// ENST000002	NM_000064	2.74653	DOX-res up x Untreated cells
OR4M2	NM_001004719 // OR4M2 // olfactory receptor, family 4, subfamily M, member 2 //	NM_001004719	2.74856	DOX-res up x Untreated cells
S100A12	NM_005621 // S100A12 // S100 calcium binding protein A12 // 1q21 // 6283 /// ENS	NM_005621	2.75044	DOX-res up x Untreated cells
SAMD9	NM_017654 // SAMD9 // sterile alpha motif domain containing 9 // 7q21.2 // 54809	NM_017654	2.76155	DOX-res up x Untreated cells
STC1	NM_003155 // STC1 // stanniocalcin 1 // 8p21-p11.2 // 6781 /// ENST00000290271 /	NM_003155	2.77801	DOX-res up x Untreated cells
SLC26A2	NM_000112 // SLC26A2 // solute carrier family 26 (sulfate transporter), member 2	NM_000112	2.80164	DOX-res up x Untreated cells
NECAB1	NM_022351 // NECAB1 // N-terminal EF-hand calcium binding protein 1 // 8q21.3 //	NM_022351	2.80227	DOX-res up x Untreated cells
PSG9	NM_002784 // PSG9 // pregnancy specific beta-1-glycoprotein 9 // 19q13.2 // 5678	NM_002784	2.80438	DOX-res up x Untreated cells
ENTPD1	NM_001776 // ENTPD1 // ectonucleoside triphosphate diphosphohydrolase 1 // 10q24	NM_001776	2.81194	DOX-res up x Untreated cells
KRT17	NM_000422 // KRT17 // keratin 17 // 17q12-q21 // 3872 /// ENST00000311208 // KRT	NM_000422	2.84582	DOX-res up x Untreated cells
LMLN	NM_001136049 // LMLN // leishmanolysin-like (metallopeptidase M8 family) // 3q29	NM_001136049	2.84851	DOX-res up x Untreated cells
ABCA12	NM_173076 // ABCA12 // ATP-binding cassette, sub-family A (ABC1), member 12 // 2	NM_173076	2.85862	DOX-res up x Untreated cells
FAM134B	NM_001034850 // FAM134B // family with sequence similarity 134, member B // 5p15	NM_001034850	2.88907	DOX-res up x Untreated cells
CCR1	NM_001295 // CCR1 // chemokine (C-C motif) receptor 1 // 3p21 // 1230 /// ENST00	NM_001295	2.89759	DOX-res up x Untreated cells
TSPAN1	NM_005727 // TSPAN1 // tetraspanin 1 // 1p34.1 // 10103 /// ENST00000372003 // T	NM_005727	2.90804	DOX-res up x Untreated cells
PLIN2	NM_001122 // PLIN2 // perilipin 2 // 9p22.1 // 123 /// ENST00000276914 // PLIN2	NM_001122	2.92045	DOX-res up x Untreated cells
OAS3	NM_006187 // OAS3 // 2'-5'-oligoadenylate synthetase 3, 100kDa // 12q24.2 // 494	NM_006187	2.92425	DOX-res up x Untreated cells
MAP1B	NM_005909 // MAP1B // microtubule-associated protein 1B // 5q13 // 4131 /// ENST	NM_005909	2.94149	DOX-res up x Untreated cells
SPINT3	NM_006652 // SPINT3 // serine peptidase inhibitor, Kunitz type, 3 // --- // 1081	NM_006652	2.9417	DOX-res up x Untreated cells
LLPH	NM_032338 // LLPH // LLP homolog, long-term synaptic facilitation (Aplysia) // 1	NM_032338	3.00575	DOX-res up x Untreated cells
LXN	NM_020169 // LXN // latexin // 3q25.32 // 56925 /// ENST00000264265 // LXN // la	NM_020169	3.03472	DOX-res up x Untreated cells
OSMR	NM_003999 // OSMR // oncostatin M receptor // 5p13.1 // 9180 /// NM_001168355 //	NM_003999	3.03602	DOX-res up x Untreated cells
HLA-DRB5	NM_002125 // HLA-DRB5 // major histocompatibility complex, class II, DR beta 5 /	NM_002125	3.04208	DOX-res up x Untreated cells
MT1IP	NR_003669 // MT1IP // metallothionein 1I (pseudogene) // 16q13 // 644314 /// AF3	NR_003669	3.05069	DOX-res up x Untreated cells
MS4A4A	NM_024021 // MS4A4A // membrane-spanning 4-domains, subfamily A, member 4 // 11q	NM_024021	3.0774	DOX-res up x Untreated cells
ITGB6	NM_000888 // ITGB6 // integrin, beta 6 // 2q24.2 // 3694 /// ENST00000283249 //	NM_000888	3.10201	DOX-res up x Untreated cells
MYBL2	NM_002466 // MYBL2 // v-myb myeloblastosis viral oncogene homolog (avian)-like 2	NM_002466	3.10703	DOX-res up x Untreated cells
S100A9	NM_002965 // S100A9 // S100 calcium binding protein A9 // 1q21 // 6280 /// ENST0	NM_002965	3.11648	DOX-res up x Untreated cells
RPL23AP64	NR_003040 // RPL23AP64 // ribosomal protein L23a pseudogene 64 // 11q23.3 // 649	NR_003040	3.12196	DOX-res up x Untreated cells
DDX60	NM_017631 // DDX60 // DEAD (Asp-Glu-Ala-Asp) box polypeptide 60 // 4q32.3 // 556	NM_017631	3.12369	DOX-res up x Untreated cells
KIAA0101	NM_014736 // KIAA0101 // KIAA0101 // 15q22.31 // 9768 /// NM_001029989 // KIAA01	NM_014736	3.12963	DOX-res up x Untreated cells
SPC25	NM_020675 // SPC25 // SPC25, NDC80 kinetochore complex component, homolog (S. ce	NM_020675	3.13294	DOX-res up x Untreated cells
ZNF705A	NM_001004328 // ZNF705A // zinc finger protein 705A // 12p13.31 // 440077 /// NM	NM_001004328	3.14584	DOX-res up x Untreated cells
KMO	NM_003679 // KMO // kynurenine 3-monooxygenase (kynurenine 3-hydroxylase) // 1q4	NM_003679	3.1508	DOX-res up x Untreated cells
UHRF1	NM_001048201 // UHRF1 // ubiquitin-like with PHD and ring finger domains 1 // 19	NM_001048201	3.18214	DOX-res up x Untreated cells
DOK3	NM_024872 // DOK3 // docking protein 3 // 5q35.3 // 79930 /// NM_001144875 // DO	NM_024872	3.19094	DOX-res up x Untreated cells
PPP1R3C	NM_005398 // PPP1R3C // protein phosphatase 1, regulatory (inhibitor) subunit 3C	NM_005398	3.25979	DOX-res up x Untreated cells
PVALB	NM_002854 // PVALB // parvalbumin // 22q12-q13.1|22q13.1 // 5816 /// ENST0000021	NM_002854	3.2957	DOX-res up x Untreated cells
ALDH3B2	NM_000695 // ALDH3B2 // aldehyde dehydrogenase 3 family, member B2 // 11q13 // 2	NM_000695	3.30562	DOX-res up x Untreated cells
FLJ16171	AK131247 // FLJ16171 // FLJ16171 protein // 5q35.2 // 441116	AK131247	3.31303	DOX-res up x Untreated cells
GPR115	NM_153838 // GPR115 // G protein-coupled receptor 115 // 6p12.3 // 221393 /// NM	NM_153838	3.33449	DOX-res up x Untreated cells
CYP4F22	NM_173483 // CYP4F22 // cytochrome P450, family 4, subfamily F, polypeptide 22 /	NM_173483	3.37927	DOX-res up x Untreated cells
OR10A4	NM_207186 // OR10A4 // olfactory receptor, family 10, subfamily A, member 4 // 1	NM_207186	3.38828	DOX-res up x Untreated cells
TM4SF1	NM_014220 // TM4SF1 // transmembrane 4 L six family member 1 // 3q21-q25 // 4071	NM_014220	3.42568	DOX-res up x Untreated cells
AGR2	NM_006408 // AGR2 // anterior gradient homolog 2 (Xenopus laevis) // 7p21.3 // 1	NM_006408	3.42736	DOX-res up x Untreated cells
CDC45	NM_001178010 // CDC45 // cell division cycle 45 homolog (S. cerevisiae) // 22q11	NM_001178010	3.44618	DOX-res up x Untreated cells
KIF5C	NM_004522 // KIF5C // kinesin family member 5C // 2q23.1 // 3800 /// ENST0000043	NM_004522	3.46113	DOX-res up x Untreated cells
SLC6A14	NM_007231 // SLC6A14 // solute carrier family 6 (amino acid transporter), member	NM_007231	3.46882	DOX-res up x Untreated cells
TIMP3	NM_000362 // TIMP3 // TIMP metallopeptidase inhibitor 3 // 22q12.1-q13.2|22q12.3	NM_000362	3.53553	DOX-res up x Untreated cells
SERPINA3	NM_001085 // SERPINA3 // serpin peptidase inhibitor, clade A (alpha-1 antiprotei	NM_001085	3.55994	DOX-res up x Untreated cells
PTGER3	NM_198715 // PTGER3 // prostaglandin E receptor 3 (subtype EP3) // 1p31.2 // 573	NM_198715	3.61218	DOX-res up x Untreated cells
CDC6	NM_001254 // CDC6 // cell division cycle 6 homolog (S. cerevisiae) // 17q21.3 //	NM_001254	3.61617	DOX-res up x Untreated cells
CT45A5	ENST00000421477 // CT45A5 // cancer/testis antigen family 45, member A5 // Xq26.	ENST00000421477	3.62133	DOX-res up x Untreated cells
OAS1	NM_016816 // OAS1 // 2',5'-oligoadenylate synthetase 1, 40/46kDa // 12q24.1 // 4	NM_016816	3.62356	DOX-res up x Untreated cells
RRM2	NM_001165931 // RRM2 // ribonucleotide reductase M2 // 2p25-p24 // 6241 /// NM_0	NM_001165931	3.71588	DOX-res up x Untreated cells
CD22	NM_001771 // CD22 // CD22 molecule // 19q13.1 // 933 /// ENST00000085219 // CD22	NM_001771	3.71847	DOX-res up x Untreated cells
RBMS2	NM_002898 // RBMS2 // RNA binding motif, single stranded interacting protein 2 /	NM_002898	3.71995	DOX-res up x Untreated cells
ARRB1	NM_004041 // ARRB1 // arrestin, beta 1 // 11q13 // 408 /// NM_020251 // ARRB1 //	NM_004041	3.81901	DOX-res up x Untreated cells
HEG1	NM_020733 // HEG1 // HEG homolog 1 (zebrafish) // 3q21.2 // 57493 /// ENST000003	NM_020733	3.8279	DOX-res up x Untreated cells
ANKRD36B	BC125132 // ANKRD36B // ankyrin repeat domain 36B // 2q11.2 // 57730 /// BC12513	BC125132	3.84219	DOX-res up x Untreated cells
TIPIN	NM_017858 // TIPIN // TIMELESS interacting protein // 15q22.31 // 54962 /// NR_0	NM_017858	3.8664	DOX-res up x Untreated cells
LCN2	NM_005564 // LCN2 // lipocalin 2 // 9q34 // 3934 /// ENST00000373017 // LCN2 //	NM_005564	3.91581	DOX-res up x Untreated cells
KCNK2	NM_001017424 // KCNK2 // potassium channel, subfamily K, member 2 // 1q41 // 377	NM_001017424	3.95112	DOX-res up x Untreated cells
ANXA3	NM_005139 // ANXA3 // annexin A3 // 4q13-q22 // 306 /// ENST00000264908 // ANXA3	NM_005139	4.03703	DOX-res up x Untreated cells
VTCN1	NM_024626 // VTCN1 // V-set domain containing T cell activation inhibitor 1 // 1	NM_024626	4.20167	DOX-res up x Untreated cells
GPRC5A	NM_003979 // GPRC5A // G protein-coupled receptor, family C, group 5, member A /	NM_003979	4.29816	DOX-res up x Untreated cells
SGCG	NM_000231 // SGCG // sarcoglycan, gamma (35kDa dystrophin-associated glycoprotei	NM_000231	4.33487	DOX-res up x Untreated cells
RASGRP1	NM_005739 // RASGRP1 // RAS guanyl releasing protein 1 (calcium and DAG-regulate	NM_005739	4.35438	DOX-res up x Untreated cells
CDH18	NM_004934 // CDH18 // cadherin 18, type 2 // 5p15.2-p15.1 // 1016 /// NM_0011676	NM_004934	4.40117	DOX-res up x Untreated cells
STS	NM_000351 // STS // steroid sulfatase (microsomal), isozyme S // Xp22.32 // 412	NM_000351	4.97837	DOX-res up x Untreated cells
PMP22	NM_000304 // PMP22 // peripheral myelin protein 22 // 17p12-p11.2 // 5376 /// NM	NM_000304	5.00749	DOX-res up x Untreated cells
OR2B6	NM_012367 // OR2B6 // olfactory receptor, family 2, subfamily B, member 6 // 6p2	NM_012367	5.09356	DOX-res up x Untreated cells
CFB	NM_001710 // CFB // complement factor B // 6p21.3 // 629 /// BC004143 // CFB //	NM_001710	5.14687	DOX-res up x Untreated cells
GINS2	NM_016095 // GINS2 // GINS complex subunit 2 (Psf2 homolog) // 16q24.1 // 51659	NM_016095	5.27998	DOX-res up x Untreated cells
IFI6	NM_002038 // IFI6 // interferon, alpha-inducible protein 6 // 1p35 // 2537 /// N	NM_002038	5.55126	DOX-res up x Untreated cells
ANXA1	NM_000700 // ANXA1 // annexin A1 // 9q12-q21.2|9q12-q21.2 // 301 /// ENST0000025	NM_000700	5.58811	DOX-res up x Untreated cells
EDN1	NM_001955 // EDN1 // endothelin 1 // 6p24.1 // 1906 /// NM_001168319 // EDN1 //	NM_001955	6.16661	DOX-res up x Untreated cells
NCRNA00052	NR_026869 // NCRNA00052 // non-protein coding RNA 52 // 15q25.3 // 145978	NR_026869	6.90074	DOX-res up x Untreated cells
VCX	NM_013452 // VCX // variable charge, X-linked // Xp22 // 26609 /// NM_016379 //	NM_013452	7.40504	DOX-res up x Untreated cells
CP	NM_000096 // CP // ceruloplasmin (ferroxidase) // 3q23-q25 // 1356 /// ENST00000	NM_000096	7.42094	DOX-res up x Untreated cells
AGTR2	NM_000686 // AGTR2 // angiotensin II receptor, type 2 // Xq22-q23 // 186 /// ENS	NM_000686	7.70346	DOX-res up x Untreated cells
MAOB	NM_000898 // MAOB // monoamine oxidase B // Xp11.23 // 4129 /// ENST00000378069	NM_000898	7.83833	DOX-res up x Untreated cells
CLEC3A	NM_005752 // CLEC3A // C-type lectin domain family 3, member A // 16q23 // 10143	NM_005752	7.86953	DOX-res up x Untreated cells
S100A7	NM_002963 // S100A7 // S100 calcium binding protein A7 // 1q21 // 6278 /// NM_17	NM_002963	8.02944	DOX-res up x Untreated cells
S100A8	NM_002964 // S100A8 // S100 calcium binding protein A8 // 1q21 // 6279 /// ENST0	NM_002964	31.221	DOX-res up x Untreated cells
