# Supplementary material for: Metformin prevention of doxorubicin resistance in MCF-7 and MDA-MB-231 involves oxidative stress generation and modulation of cell adaptation genes
Source: Sci Rep. 2019 Apr 10;9:5864. doi: 10.1038/s41598-019-42357-w (PMC6458149; doi:10.1038/s41598-019-42357-w)
Supplement: Supplementary file 3 — Supplementary Table 2 [file 41598_2019_42357_MOESM3_ESM.xls]

## Sheet: Table 1
Supplementary Table 2 : Doxorubicin resistance (DOX-res) induction and alteration in genes related with oxidative stress and TGF-β1 in human MCF-7 breast cancer cells
OXIDATIVE STRESS
Gene Symbol	gene_assignment	RefSeq	Fold-Change	Doxorubicin treatment x Untreated cells
PHC1	NM_004426 // PHC1 // polyhomeotic homolog 1 (Drosophila) // 12p13 // 1911 /// NM	NM_004426	-3.11578	DOX-res down x Untreated cells
ZNF750	NM_024702 // ZNF750 // zinc finger protein 750 // 17q25.3 // 79755 /// ENST00000	NM_024702	-2.78338	DOX-res down x Untreated cells
TPI1	NR_027483 // TPI1 // triosephosphate isomerase 1 // 12p13 // 7167 /// NM_0011592	NR_027483	-2.6431	DOX-res down x Untreated cells
FMO1	NM_002021 // FMO1 // flavin containing monooxygenase 1 // 1q23-q25 // 2326 /// E	NM_002021	-2.60031	DOX-res down x Untreated cells
SCD	NM_005063 // SCD // stearoyl-CoA desaturase (delta-9-desaturase) // 10q24.31 //	NM_005063	-2.58842	DOX-res down x Untreated cells
FTH1	NM_002032 // FTH1 // ferritin, heavy polypeptide 1 // 11q13 // 2495 /// ENST0000	NM_002032	-2.4877	DOX-res down x Untreated cells
ELP2	NM_018255 // ELP2 // elongation protein 2 homolog (S. cerevisiae) // 18q12.2 //	NM_018255	-2.35926	DOX-res down x Untreated cells
DNAJB4	NM_007034 // DNAJB4 // DnaJ (Hsp40) homolog, subfamily B, member 4 // 1p31.1 //	NM_007034	-2.35004	DOX-res down x Untreated cells
LDHD	NM_153486 // LDHD // lactate dehydrogenase D // 16q23.1 // 197257 /// NM_194436	NM_153486	-2.33182	DOX-res down x Untreated cells
TKT	NM_001135055 // TKT // transketolase // 3p14.3 // 7086 /// NM_001064 // TKT // t	NM_001135055	-2.24932	DOX-res down x Untreated cells
PMAIP1	NM_021127 // PMAIP1 // phorbol-12-myristate-13-acetate-induced protein 1 // 18q2	NM_021127	-2.24623	DOX-res down x Untreated cells
HSPA1A	NM_005345 // HSPA1A // heat shock 70kDa protein 1A // 6p21.3 // 3303 /// AK29805	NM_005345	-2.23236	DOX-res down x Untreated cells
GAL3ST1	NM_004861 // GAL3ST1 // galactose-3-O-sulfotransferase 1 // 22q12.2 // 9514 ///	NM_004861	-2.21834	DOX-res down x Untreated cells
MEIS1	NM_002398 // MEIS1 // Meis homeobox 1 // 2p14-p13 // 4211 /// ENST00000272369 //	NM_002398	-2.21512	DOX-res down x Untreated cells
SMG1	NM_015092 // SMG1 // SMG1 homolog, phosphatidylinositol 3-kinase-related kinase	NM_015092	-2.18353	DOX-res down x Untreated cells
SEPP1	NM_001093726 // SEPP1 // selenoprotein P, plasma, 1 // 5q31 // 6414 /// NM_00108	NM_001093726	-2.18216	DOX-res down x Untreated cells
HERPUD1	NM_014685 // HERPUD1 // homocysteine-inducible, endoplasmic reticulum stress-ind	NM_014685	-2.1784	DOX-res down x Untreated cells
CHORDC1	NM_012124 // CHORDC1 // cysteine and histidine-rich domain (CHORD)-containing 1	NM_012124	-2.1529	DOX-res down x Untreated cells
BEX2	NM_001168399 // BEX2 // brain expressed X-linked 2 // Xq22 // 84707 /// NM_00116	NM_001168399	-2.15096	DOX-res down x Untreated cells
AKR1C2	NM_205845 // AKR1C2 // aldo-keto reductase family 1, member C2 (dihydrodiol dehy	NM_205845	-2.12329	DOX-res down x Untreated cells
BTBD11	NM_001018072 // BTBD11 // BTB (POZ) domain containing 11 // 12q23.3 // 121551 //	NM_001018072	-2.1229	DOX-res down x Untreated cells
PDZK1	NM_002614 // PDZK1 // PDZ domain containing 1 // 1q21 // 5174 /// NR_003377 // P	NM_002614	-2.11442	DOX-res down x Untreated cells
TXNIP	NM_006472 // TXNIP // thioredoxin interacting protein // 1q21.1 // 10628 /// ENS	NM_006472	-2.10011	DOX-res down x Untreated cells
EFHD1	NM_025202 // EFHD1 // EF-hand domain family, member D1 // 2q37.1 // 80303 /// NR	NM_025202	-2.08178	DOX-res down x Untreated cells
ALDH2	NM_000690 // ALDH2 // aldehyde dehydrogenase 2 family (mitochondrial) // 12q24.2	NM_000690	-2.07445	DOX-res down x Untreated cells
ENOX1	NM_017993 // ENOX1 // ecto-NOX disulfide-thiol exchanger 1 // 13q14.11 // 55068	NM_017993	-2.06728	DOX-res down x Untreated cells
DDIT4	NM_019058 // DDIT4 // DNA-damage-inducible transcript 4 // 10pter-q26.12 // 5454	NM_019058	-2.05089	DOX-res down x Untreated cells
RBM39	NM_184234 // RBM39 // RNA binding motif protein 39 // 20q11.22 // 9584 /// NM_00	NM_184234	-2.05036	DOX-res down x Untreated cells
ARRDC3	NM_020801 // ARRDC3 // arrestin domain containing 3 // 5q14.3 // 57561 /// ENST0	NM_020801	-2.02329	DOX-res down x Untreated cells
MUC15	NM_001135091 // MUC15 // mucin 15, cell surface associated // 11p14.3 // 143662	NM_001135091	-2.0166	DOX-res down x Untreated cells
GPR19	NM_006143 // GPR19 // G protein-coupled receptor 19 // 12p12.3 // 2842 /// ENST0	NM_006143	2.005	DOX-res up x Untreated cells
PARP14	NM_017554 // PARP14 // poly (ADP-ribose) polymerase family, member 14 // 3q21.1	NM_017554	2.00772	DOX-res up x Untreated cells
PBK	NM_018492 // PBK // PDZ binding kinase // 8p21.2 // 55872 /// ENST00000301905 //	NM_018492	2.01726	DOX-res up x Untreated cells
ABP1	NM_001091 // ABP1 // amiloride binding protein 1 (amine oxidase (copper-containi	NM_001091	2.0202	DOX-res up x Untreated cells
CD59	NM_203330 // CD59 // CD59 molecule, complement regulatory protein // 11p13 // 96	NM_203330	2.02206	DOX-res up x Untreated cells
SLC31A2	NM_001860 // SLC31A2 // solute carrier family 31 (copper transporters), member 2	NM_001860	2.05097	DOX-res up x Untreated cells
TUBB	NM_178014 // TUBB // tubulin, beta // 6p21.33 // 203068 /// ENST00000383564 // T	NM_178014	2.06111	DOX-res up x Untreated cells
GPER	NM_001039966 // GPER // G protein-coupled estrogen receptor 1 // 7p22.3 // 2852	NM_001039966	2.0653	DOX-res up x Untreated cells
ABCD1	NM_000033 // ABCD1 // ATP-binding cassette, sub-family D (ALD), member 1 // Xq28	NM_000033	2.07682	DOX-res up x Untreated cells
UNG	NM_003362 // UNG // uracil-DNA glycosylase // 12q23-q24.1 // 7374 /// NM_080911	NM_003362	2.09046	DOX-res up x Untreated cells
GREB1	NM_014668 // GREB1 // growth regulation by estrogen in breast cancer 1 // 2p25.1	NM_014668	2.10528	DOX-res up x Untreated cells
ABLIM3	NM_014945 // ABLIM3 // actin binding LIM protein family, member 3 // 5q32 // 228	NM_014945	2.11473	DOX-res up x Untreated cells
TK1	NM_003258 // TK1 // thymidine kinase 1, soluble // 17q23.2-q25.3 // 7083 /// ENS	NM_003258	2.13022	DOX-res up x Untreated cells
CSRP1	NM_004078 // CSRP1 // cysteine and glycine-rich protein 1 // 1q32 // 1465 /// NM	NM_004078	2.17617	DOX-res up x Untreated cells
POMT2	NM_013382 // POMT2 // protein-O-mannosyltransferase 2 // 14q24 // 29954 /// ENST	NM_013382	2.1997	DOX-res up x Untreated cells
SLC22A4	NM_003059 // SLC22A4 // solute carrier family 22 (organic cation/ergothioneine t	NM_003059	2.21454	DOX-res up x Untreated cells
MT4	NM_032935 // MT4 // metallothionein 4 // 16q13 // 84560 /// ENST00000219162 // M	NM_032935	2.25156	DOX-res up x Untreated cells
ALDH1B1	NM_000692 // ALDH1B1 // aldehyde dehydrogenase 1 family, member B1 // 9p11.1 //	NM_000692	2.27741	DOX-res up x Untreated cells
CLSPN	NM_022111 // CLSPN // claspin homolog (Xenopus laevis) // 1p34.2 // 63967 /// EN	NM_022111	2.29359	DOX-res up x Untreated cells
TRIP13	NM_004237 // TRIP13 // thyroid hormone receptor interactor 13 // 5p15.33 // 9319	NM_004237	2.29498	DOX-res up x Untreated cells
ASPM	NM_018136 // ASPM // asp (abnormal spindle) homolog, microcephaly associated (Dr	NM_018136	2.35557	DOX-res up x Untreated cells
C1QTNF6	NM_031910 // C1QTNF6 // C1q and tumor necrosis factor related protein 6 // 22q13	NM_031910	2.36343	DOX-res up x Untreated cells
CLN6	NM_017882 // CLN6 // ceroid-lipofuscinosis, neuronal 6, late infantile, variant	NM_017882	2.36539	DOX-res up x Untreated cells
ABCC2	NM_000392 // ABCC2 // ATP-binding cassette, sub-family C (CFTR/MRP), member 2 //	NM_000392	2.41107	DOX-res up x Untreated cells
TFF1	NM_003225 // TFF1 // trefoil factor 1 // 21q22.3 // 7031 /// ENST00000291527 //	NM_003225	2.42096	DOX-res up x Untreated cells
SCAMP5	NM_138967 // SCAMP5 // secretory carrier membrane protein 5 // 15q24.2 // 192683	NM_138967	2.48358	DOX-res up x Untreated cells
GBA	NM_001005741 // GBA // glucosidase, beta, acid // 1q21 // 2629 /// NM_001005742	NM_001005741	2.48855	DOX-res up x Untreated cells
KYNU	NM_003937 // KYNU // kynureninase (L-kynurenine hydrolase) // 2q22.2 // 8942 ///	NM_003937	2.54536	DOX-res up x Untreated cells
HSPB8	NM_014365 // HSPB8 // heat shock 22kDa protein 8 // 12q24.23 // 26353 /// ENST00	NM_014365	2.72052	DOX-res up x Untreated cells
S100A12	NM_005621 // S100A12 // S100 calcium binding protein A12 // 1q21 // 6283 /// ENS	NM_005621	2.75044	DOX-res up x Untreated cells
STC1	NM_003155 // STC1 // stanniocalcin 1 // 8p21-p11.2 // 6781 /// ENST00000290271 /	NM_003155	2.77801	DOX-res up x Untreated cells
ENTPD1	NM_001776 // ENTPD1 // ectonucleoside triphosphate diphosphohydrolase 1 // 10q24	NM_001776	2.81194	DOX-res up x Untreated cells
KRT17	NM_000422 // KRT17 // keratin 17 // 17q12-q21 // 3872 /// ENST00000311208 // KRT	NM_000422	2.84582	DOX-res up x Untreated cells
MAP1B	NM_005909 // MAP1B // microtubule-associated protein 1B // 5q13 // 4131 /// ENST	NM_005909	2.94149	DOX-res up x Untreated cells
UHRF1	NM_001048201 // UHRF1 // ubiquitin-like with PHD and ring finger domains 1 // 19	NM_001048201	3.18214	DOX-res up x Untreated cells
PPP1R3C	NM_005398 // PPP1R3C // protein phosphatase 1, regulatory (inhibitor) subunit 3C	NM_005398	3.25979	DOX-res up x Untreated cells
ALDH3B2	NM_000695 // ALDH3B2 // aldehyde dehydrogenase 3 family, member B2 // 11q13 // 2	NM_000695	3.30562	DOX-res up x Untreated cells
RRM2	NM_001165931 // RRM2 // ribonucleotide reductase M2 // 2p25-p24 // 6241 /// NM_0	NM_001165931	3.71588	DOX-res up x Untreated cells
ARRB1	NM_004041 // ARRB1 // arrestin, beta 1 // 11q13 // 408 /// NM_020251 // ARRB1 //	NM_004041	3.81901	DOX-res up x Untreated cells
GPRC5A	NM_003979 // GPRC5A // G protein-coupled receptor, family C, group 5, member A /	NM_003979	4.29816	DOX-res up x Untreated cells
PMP22	NM_000304 // PMP22 // peripheral myelin protein 22 // 17p12-p11.2 // 5376 /// NM	NM_000304	5.00749	DOX-res up x Untreated cells
ANXA1	NM_000700 // ANXA1 // annexin A1 // 9q12-q21.2|9q12-q21.2 // 301 /// ENST0000025	NM_000700	5.58811	DOX-res up x Untreated cells
CP	NM_000096 // CP // ceruloplasmin (ferroxidase) // 3q23-q25 // 1356 /// ENST00000	NM_000096	7.42094	DOX-res up x Untreated cells
MAOB	NM_000898 // MAOB // monoamine oxidase B // Xp11.23 // 4129 /// ENST00000378069	NM_000898	7.83833	DOX-res up x Untreated cells
S100A7	NM_002963 // S100A7 // S100 calcium binding protein A7 // 1q21 // 6278 /// NM_17	NM_002963	8.02944	DOX-res up x Untreated cells
S100A8	NM_002964 // S100A8 // S100 calcium binding protein A8 // 1q21 // 6279 /// ENST0	NM_002964	31.221	DOX-res up x Untreated cells
TGF-β1
Gene Symbol	gene_assignment	RefSeq	Fold-Change	Doxorubicin treatment x Untreated cells
GSDMB	NM_001165958 // GSDMB // gasdermin B // 17q12 // 55876 /// NM_001165959 // GSDMB	NM_001165958	-2.8376	DOX-res down x Untreated cells
RNF125	NM_017831 // RNF125 // ring finger protein 125 // 18q12.1 // 54941 /// ENST00000	NM_017831	-2.60864	DOX-res down x Untreated cells
PAPSS2	NM_004670 // PAPSS2 // 3'-phosphoadenosine 5'-phosphosulfate synthase 2 // 10q23	NM_004670	2.05827	DOX-res up x Untreated cells
MMP16	NM_005941 // MMP16 // matrix metallopeptidase 16 (membrane-inserted) // 8q21.3 /	NM_005941	2.15858	DOX-res up x Untreated cells
FIGNL1	NM_001042762 // FIGNL1 // fidgetin-like 1 // 7p12.1 // 63979 /// NM_022116 // FI	NM_001042762	2.18243	DOX-res up x Untreated cells
NT5E	NM_002526 // NT5E // 5'-nucleotidase, ecto (CD73) // 6q14-q21 // 4907 /// ENST00	NM_002526	2.45796	DOX-res up x Untreated cells
ITGB6	NM_000888 // ITGB6 // integrin, beta 6 // 2q24.2 // 3694 /// ENST00000283249 //	NM_000888	3.10201	DOX-res up x Untreated cells
MYBL2	NM_002466 // MYBL2 // v-myb myeloblastosis viral oncogene homolog (avian)-like 2	NM_002466	3.10703	DOX-res up x Untreated cells
AGR2	NM_006408 // AGR2 // anterior gradient homolog 2 (Xenopus laevis) // 7p21.3 // 1	NM_006408	3.42736	DOX-res up x Untreated cells
OXIDATIVE STRESS AND TGF-β1
Gene Symbol	gene_assignment	RefSeq	Fold-Change	Doxorubicin treatment x Untreated cells
NUPR1	NM_001042483 // NUPR1 // nuclear protein, transcriptional regulator, 1 // 16p11.	NM_001042483	-4.08011	DOX-res down x Untreated cells
FTL	NM_000146 // FTL // ferritin, light polypeptide // 19q13.33 // 2512 /// ENST0000	NM_000146	-3.14763	DOX-res down x Untreated cells
SUMO2	NM_006937 // SUMO2 // SMT3 suppressor of mif two 3 homolog 2 (S. cerevisiae) //	NM_006937	-2.9075	DOX-res down x Untreated cells
HSPA1B	NM_005346 // HSPA1B // heat shock 70kDa protein 1B // 6p21.3 // 3304 /// NM_0053	NM_005346	-2.7681	DOX-res down x Untreated cells
GADD45G	NM_006705 // GADD45G // growth arrest and DNA-damage-inducible, gamma // 9q22.1-	NM_006705	-2.59088	DOX-res down x Untreated cells
ATF4	NM_001675 // ATF4 // activating transcription factor 4 (tax-responsive enhancer	NM_001675	-2.34302	DOX-res down x Untreated cells
PIM1	NM_002648 // PIM1 // pim-1 oncogene // 6p21.2 // 5292 /// ENST00000373509 // PIM	NM_002648	-2.24449	DOX-res down x Untreated cells
PER1	NM_002616 // PER1 // period homolog 1 (Drosophila) // 17p13.1-p12 // 5187 /// EN	NM_002616	-2.22774	DOX-res down x Untreated cells
C8orf4	NM_020130 // C8orf4 // chromosome 8 open reading frame 4 // 8p11.2 // 56892 ///	NM_020130	2.0244	DOX-res up x Untreated cells
TNFRSF12A	NM_016639 // TNFRSF12A // tumor necrosis factor receptor superfamily, member 12A	NM_016639	2.02802	DOX-res up x Untreated cells
BRCA1	NM_007300 // BRCA1 // breast cancer 1, early onset // 17q21 // 672 /// NM_007294	NM_007300	2.0984	DOX-res up x Untreated cells
KPNA2	NM_002266 // KPNA2 // karyopherin alpha 2 (RAG cohort 1, importin alpha 1) // 17	NM_002266	2.17706	DOX-res up x Untreated cells
LPA	NM_005577 // LPA // lipoprotein, Lp(a) // 6q26 // 4018 /// NR_028092 // LPAL2 //	NM_005577	2.1948	DOX-res up x Untreated cells
CXCR4	NM_001008540 // CXCR4 // chemokine (C-X-C motif) receptor 4 // 2q21 // 7852 ///	NM_001008540	2.23894	DOX-res up x Untreated cells
TFPI	NM_006287 // TFPI // tissue factor pathway inhibitor (lipoprotein-associated coa	NM_006287	2.25131	DOX-res up x Untreated cells
PLAC8	NM_016619 // PLAC8 // placenta-specific 8 // 4q21.22 // 51316 /// NM_001130715 /	NM_016619	2.2696	DOX-res up x Untreated cells
CCL22	NM_002990 // CCL22 // chemokine (C-C motif) ligand 22 // 16q13 // 6367 /// ENST0	NM_002990	2.27528	DOX-res up x Untreated cells
RAD51	NM_002875 // RAD51 // RAD51 homolog (RecA homolog, E. coli) (S. cerevisiae) // 1	NM_002875	2.34579	DOX-res up x Untreated cells
STEAP4	NM_024636 // STEAP4 // STEAP family member 4 // 7q21.12 // 79689 /// ENST0000038	NM_024636	2.37746	DOX-res up x Untreated cells
NRP1	NM_003873 // NRP1 // neuropilin 1 // 10p12 // 8829 /// NM_001024628 // NRP1 // n	NM_003873	2.42875	DOX-res up x Untreated cells
UCP2	NM_003355 // UCP2 // uncoupling protein 2 (mitochondrial, proton carrier) // 11q	NM_003355	2.68851	DOX-res up x Untreated cells
L1CAM	NM_000425 // L1CAM // L1 cell adhesion molecule // Xq28 // 3897 /// NM_024003 //	NM_000425	2.706	DOX-res up x Untreated cells
C3	NM_000064 // C3 // complement component 3 // 19p13.3-p13.2 // 718 /// ENST000002	NM_000064	2.74653	DOX-res up x Untreated cells
S100A9	NM_002965 // S100A9 // S100 calcium binding protein A9 // 1q21 // 6280 /// ENST0	NM_002965	3.11648	DOX-res up x Untreated cells
TIMP3	NM_000362 // TIMP3 // TIMP metallopeptidase inhibitor 3 // 22q12.1-q13.2|22q12.3	NM_000362	3.53553	DOX-res up x Untreated cells
LCN2	NM_005564 // LCN2 // lipocalin 2 // 9q34 // 3934 /// ENST00000373017 // LCN2 //	NM_005564	3.91581	DOX-res up x Untreated cells
