# Supplementary material for: Metformin prevention of doxorubicin resistance in MCF-7 and MDA-MB-231 involves oxidative stress generation and modulation of cell adaptation genes
Source: Sci Rep. 2019 Apr 10;9:5864. doi: 10.1038/s41598-019-42357-w (PMC6458149; doi:10.1038/s41598-019-42357-w)
Supplement: Supplementary file 4 — Supplementary Table 3 [file 41598_2019_42357_MOESM4_ESM.xls]

## Sheet: EXP2 X EXP5 2x
Supplementary Table 3: List of the 138 differentially expressed genes identified by chip array assay in Metformin-treated doxorubicin resistent (Met-DOX) x Doxorubicin resistant (DOX-res) MCF-7 cells.
Gene Symbol	gene_assignment	RefSeq	Fold-Change	Fold-Change(EXPERIMENTO 2 vs. EXPERIMENTO 5)
IFNA17	NM_021268 // IFNA17 // interferon, alpha 17 // 9p22 // 3451 /// NM_002171 // IFN	NM_021268	-6.3373	Met-DOX down vs DOX-res cells
ACSM2B	NM_182617 // ACSM2B // acyl-CoA synthetase medium-chain family member 2B // 16p1	NM_182617	-4.25746	Met-DOX down vs DOX-res cells
CNGA1	NM_001142564 // CNGA1 // cyclic nucleotide gated channel alpha 1 // 4p12-cen //	NM_001142564	-4.15003	Met-DOX down vs DOX-res cells
ANXA1	NM_000700 // ANXA1 // annexin A1 // 9q12-q21.2|9q12-q21.2 // 301 /// ENST0000025	NM_000700	-3.85095	Met-DOX down vs DOX-res cells
S100A8	NM_002964 // S100A8 // S100 calcium binding protein A8 // 1q21 // 6279 /// ENST0	NM_002964	-3.8189	Met-DOX down vs DOX-res cells
ANKRD36B	BC125132 // ANKRD36B // ankyrin repeat domain 36B // 2q11.2 // 57730 /// BC12513	BC125132	-3.33626	Met-DOX down vs DOX-res cells
MAOB	NM_000898 // MAOB // monoamine oxidase B // Xp11.23 // 4129 /// ENST00000378069	NM_000898	-3.23207	Met-DOX down vs DOX-res cells
CP	NM_000096 // CP // ceruloplasmin (ferroxidase) // 3q23-q25 // 1356 /// ENST00000	NM_000096	-3.12016	Met-DOX down vs DOX-res cells
KRTAP19-1	NM_181607 // KRTAP19-1 // keratin associated protein 19-1 // 21q22.1 // 337882 /	NM_181607	-3.07008	Met-DOX down vs DOX-res cells
VCX	NM_013452 // VCX // variable charge, X-linked // Xp22 // 26609 /// NM_016379 //	NM_013452	-3.04898	Met-DOX down vs DOX-res cells
ZNF705A	NM_001004328 // ZNF705A // zinc finger protein 705A // 12p13.31 // 440077 /// NM	NM_001004328	-2.99783	Met-DOX down vs DOX-res cells
S100A7	NM_002963 // S100A7 // S100 calcium binding protein A7 // 1q21 // 6278 /// NM_17	NM_002963	-2.99545	Met-DOX down vs DOX-res cells
ZBTB8OS	NM_178547 // ZBTB8OS // zinc finger and BTB domain containing 8 opposite strand	NM_178547	-2.84743	Met-DOX down vs DOX-res cells
CASP14	NM_012114 // CASP14 // caspase 14, apoptosis-related cysteine peptidase // 19p13	NM_012114	-2.81079	Met-DOX down vs DOX-res cells
OR5K2	NM_001004737 // OR5K2 // olfactory receptor, family 5, subfamily K, member 2 //	NM_001004737	-2.75046	Met-DOX down vs DOX-res cells
NCRNA00052	NR_026869 // NCRNA00052 // non-protein coding RNA 52 // 15q25.3 // 145978	NR_026869	-2.73493	Met-DOX down vs DOX-res cells
MRPS17	NM_015969 // MRPS17 // mitochondrial ribosomal protein S17 // 7p11 // 51373 ///	NM_015969	-2.6985	Met-DOX down vs DOX-res cells
OR10H2	NM_013939 // OR10H2 // olfactory receptor, family 10, subfamily H, member 2 // 1	NM_013939	-2.69782	Met-DOX down vs DOX-res cells
KRTAP5-4	NM_001012709 // KRTAP5-4 // keratin associated protein 5-4 // 11p15.5 // 387267	NM_001012709	-2.67786	Met-DOX down vs DOX-res cells
HMGN2	NM_005517 // HMGN2 // high-mobility group nucleosomal binding domain 2 // 1p36.1	NM_005517	-2.67375	Met-DOX down vs DOX-res cells
SPINT3	NM_006652 // SPINT3 // serine peptidase inhibitor, Kunitz type, 3 // --- // 1081	NM_006652	-2.67009	Met-DOX down vs DOX-res cells
PRY	NM_004676 // PRY // PTPN13-like, Y-linked // Yq11.223 // 9081 /// NM_001002758 /	NM_004676	-2.66582	Met-DOX down vs DOX-res cells
CLEC3A	NM_005752 // CLEC3A // C-type lectin domain family 3, member A // 16q23 // 10143	NM_005752	-2.62183	Met-DOX down vs DOX-res cells
KMO	NM_003679 // KMO // kynurenine 3-monooxygenase (kynurenine 3-hydroxylase) // 1q4	NM_003679	-2.60981	Met-DOX down vs DOX-res cells
GOLGA8B	NR_027410 // GOLGA8B // golgin A8 family, member B // 15q14 // 440270 /// NM_001	NR_027410	-2.60569	Met-DOX down vs DOX-res cells
BICD1	NM_001714 // BICD1 // bicaudal D homolog 1 (Drosophila) // 12p11.2-p11.1 // 636	NM_001714	-2.59336	Met-DOX down vs DOX-res cells
METTL2A	NM_181725 // METTL2A // methyltransferase like 2A // 17q23.2 // 339175 /// NM_01	NM_181725	-2.57658	Met-DOX down vs DOX-res cells
LCN2	NM_005564 // LCN2 // lipocalin 2 // 9q34 // 3934 /// ENST00000373017 // LCN2 //	NM_005564	-2.56284	Met-DOX down vs DOX-res cells
DEPDC1	NM_001114120 // DEPDC1 // DEP domain containing 1 // 1p31.2 // 55635 /// NM_0177	NM_001114120	-2.51758	Met-DOX down vs DOX-res cells
TSPAN11	NM_001080509 // TSPAN11 // tetraspanin 11 // 12p11.21 // 441631 /// ENST00000261	NM_001080509	-2.51434	Met-DOX down vs DOX-res cells
ANXA3	NM_005139 // ANXA3 // annexin A3 // 4q13-q22 // 306 /// ENST00000264908 // ANXA3	NM_005139	-2.51234	Met-DOX down vs DOX-res cells
IL28A	NM_172138 // IL28A // interleukin 28A (interferon, lambda 2) // 19q13.13 // 2826	NM_172138	-2.48881	Met-DOX down vs DOX-res cells
PSG9	NM_002784 // PSG9 // pregnancy specific beta-1-glycoprotein 9 // 19q13.2 // 5678	NM_002784	-2.46842	Met-DOX down vs DOX-res cells
RASGRP1	NM_005739 // RASGRP1 // RAS guanyl releasing protein 1 (calcium and DAG-regulate	NM_005739	-2.4296	Met-DOX down vs DOX-res cells
KCNK2	NM_001017424 // KCNK2 // potassium channel, subfamily K, member 2 // 1q41 // 377	NM_001017424	-2.41287	Met-DOX down vs DOX-res cells
PCDHB8	NM_019120 // PCDHB8 // protocadherin beta 8 // 5q31 // 56128 /// NM_018933 // PC	NM_019120	-2.39986	Met-DOX down vs DOX-res cells
GULP1	NM_016315 // GULP1 // GULP, engulfment adaptor PTB domain containing 1 // 2q32.3	NM_016315	-2.39211	Met-DOX down vs DOX-res cells
OR2M3	NM_001004689 // OR2M3 // olfactory receptor, family 2, subfamily M, member 3 //	NM_001004689	-2.34267	Met-DOX down vs DOX-res cells
DOK3	NM_024872 // DOK3 // docking protein 3 // 5q35.3 // 79930 /// NM_001144875 // DO	NM_024872	-2.32955	Met-DOX down vs DOX-res cells
C10orf81	NM_024889 // C10orf81 // chromosome 10 open reading frame 81 // 10q25.3 // 79949	NM_024889	-2.2889	Met-DOX down vs DOX-res cells
SLC25A37	AF495725 // SLC25A37 // solute carrier family 25, member 37 // 8p21.2 // 51312 /	AF495725	-2.26507	Met-DOX down vs DOX-res cells
FP6628	ENST00000414093 // FP6628 // hypothetical LOC100132183 // 8q22.1 // 100132183	ENST00000414093	-2.22797	Met-DOX down vs DOX-res cells
CD22	NM_001771 // CD22 // CD22 molecule // 19q13.1 // 933 /// ENST00000085219 // CD22	NM_001771	-2.22299	Met-DOX down vs DOX-res cells
IFIT3	NM_001031683 // IFIT3 // interferon-induced protein with tetratricopeptide repea	NM_001031683	-2.21956	Met-DOX down vs DOX-res cells
FAM27L	NR_028336 // FAM27L // family with sequence similarity 27-like // 17p11.2 // 284	NR_028336	-2.20752	Met-DOX down vs DOX-res cells
RAB32	NM_006834 // RAB32 // RAB32, member RAS oncogene family // 6q24.3 // 10981 /// E	NM_006834	-2.20409	Met-DOX down vs DOX-res cells
LRRC37A3	NM_199340 // LRRC37A3 // leucine rich repeat containing 37, member A3 // 17q24.1	NM_199340	-2.20324	Met-DOX down vs DOX-res cells
CDH18	NM_004934 // CDH18 // cadherin 18, type 2 // 5p15.2-p15.1 // 1016 /// NM_0011676	NM_004934	-2.19434	Met-DOX down vs DOX-res cells
CFB	NM_001710 // CFB // complement factor B // 6p21.3 // 629 /// BC004143 // CFB //	NM_001710	-2.19132	Met-DOX down vs DOX-res cells
DDX60	NM_017631 // DDX60 // DEAD (Asp-Glu-Ala-Asp) box polypeptide 60 // 4q32.3 // 556	NM_017631	-2.18978	Met-DOX down vs DOX-res cells
POPDC3	NM_022361 // POPDC3 // popeye domain containing 3 // 6q21 // 64208 /// NR_024539	NM_022361	-2.17246	Met-DOX down vs DOX-res cells
PLIN2	NM_001122 // PLIN2 // perilipin 2 // 9p22.1 // 123 /// ENST00000276914 // PLIN2	NM_001122	-2.15048	Met-DOX down vs DOX-res cells
SDAD1	NM_018115 // SDAD1 // SDA1 domain containing 1 // 4q21.1 // 55153 /// ENST000003	NM_018115	-2.14989	Met-DOX down vs DOX-res cells
NTN4	NM_021229 // NTN4 // netrin 4 // 12q22-q23 // 59277 /// ENST00000343702 // NTN4	NM_021229	-2.14399	Met-DOX down vs DOX-res cells
MYO1B	NM_001130158 // MYO1B // myosin IB // 2q12-q34 // 4430 /// NM_001161819 // MYO1B	NM_001130158	-2.13548	Met-DOX down vs DOX-res cells
TGFBR2	NM_001024847 // TGFBR2 // transforming growth factor, beta receptor II (70/80kDa	NM_001024847	-2.09274	Met-DOX down vs DOX-res cells
STS	NM_000351 // STS // steroid sulfatase (microsomal), isozyme S // Xp22.32 // 412	NM_000351	-2.08458	Met-DOX down vs DOX-res cells
RPL13P5	NR_002803 // RPL13P5 // ribosomal protein L13 pseudogene 5 // 12p13.31 // 283345	NR_002803	-2.07524	Met-DOX down vs DOX-res cells
IFI6	NM_002038 // IFI6 // interferon, alpha-inducible protein 6 // 1p35 // 2537 /// N	NM_002038	-2.07379	Met-DOX down vs DOX-res cells
SAA4	NM_006512 // SAA4 // serum amyloid A4, constitutive // 11p15.1-p14 // 6291 /// E	NM_006512	-2.06302	Met-DOX down vs DOX-res cells
EDN1	NM_001955 // EDN1 // endothelin 1 // 6p24.1 // 1906 /// NM_001168319 // EDN1 //	NM_001955	-2.05994	Met-DOX down vs DOX-res cells
L1CAM	NM_000425 // L1CAM // L1 cell adhesion molecule // Xq28 // 3897 /// NM_024003 //	NM_000425	-2.05813	Met-DOX down vs DOX-res cells
OR2M7	NM_001004691 // OR2M7 // olfactory receptor, family 2, subfamily M, member 7 //	NM_001004691	-2.05429	Met-DOX down vs DOX-res cells
KCTD9	NM_017634 // KCTD9 // potassium channel tetramerisation domain containing 9 // 8	NM_017634	-2.05145	Met-DOX down vs DOX-res cells
VTCN1	NM_024626 // VTCN1 // V-set domain containing T cell activation inhibitor 1 // 1	NM_024626	-2.04999	Met-DOX down vs DOX-res cells
IFIT1	NM_001548 // IFIT1 // interferon-induced protein with tetratricopeptide repeats	NM_001548	-2.04839	Met-DOX down vs DOX-res cells
RCN1	NM_002901 // RCN1 // reticulocalbin 1, EF-hand calcium binding domain // 11p13 /	NM_002901	-2.03156	Met-DOX down vs DOX-res cells
CCL22	NM_002990 // CCL22 // chemokine (C-C motif) ligand 22 // 16q13 // 6367 /// ENST0	NM_002990	-2.01494	Met-DOX down vs DOX-res cells
TAS2R31	NM_176885 // TAS2R31 // taste receptor, type 2, member 31 // 12p13.2 // 259290 /	NM_176885	-2.01113	Met-DOX down vs DOX-res cells
DKK3	NM_015881 // DKK3 // dickkopf homolog 3 (Xenopus laevis) // 11p15.2 // 27122 ///	NM_015881	-2.01019	Met-DOX down vs DOX-res cells
SSX3	NM_021014 // SSX3 // synovial sarcoma, X breakpoint 3 // Xp11.23 // 10214 /// EN	NM_021014	-2.00805	Met-DOX down vs DOX-res cells
C3orf59	NM_178496 // C3orf59 // chromosome 3 open reading frame 59 // 3q29 // 151963 ///	NM_178496	-2.0078	Met-DOX down vs DOX-res cells
PCDH11Y	NM_032971 // PCDH11Y // protocadherin 11 Y-linked // Yp11.2 // 83259 /// NM_0329	NM_032971	-2.00177	Met-DOX down vs DOX-res cells
FLJ33360	NR_028351 // FLJ33360 // FLJ33360 protein // 5p15.31 // 401172 /// BC132707 // F	NR_028351	2.00231	Met-DOX up vs DOX-res cells
CCIN	NM_005893 // CCIN // calicin // 9p13.3 // 881 /// ENST00000335119 // CCIN // cal	NM_005893	2.0089	Met-DOX up vs DOX-res cells
AZGP1	NM_001185 // AZGP1 // alpha-2-glycoprotein 1, zinc-binding // 7q22.1 // 563 ///	NM_001185	2.01437	Met-DOX up vs DOX-res cells
ALPP	NM_001632 // ALPP // alkaline phosphatase, placental (Regan isozyme) // 2q37 //	NM_001632	2.01769	Met-DOX up vs DOX-res cells
NUPR1	NM_001042483 // NUPR1 // nuclear protein, transcriptional regulator, 1 // 16p11.	NM_001042483	2.02451	Met-DOX up vs DOX-res cells
KRTAP12-4	NM_198698 // KRTAP12-4 // keratin associated protein 12-4 // 21q22.3 // 386684 /	NM_198698	2.02769	Met-DOX up vs DOX-res cells
UNQ2963	ENST00000382215 // UNQ2963 // hypothetical LOC283314 // 12p13.31 // 283314 /// N	ENST00000382215	2.02866	Met-DOX up vs DOX-res cells
OR52R1	NM_001005177 // OR52R1 // olfactory receptor, family 52, subfamily R, member 1 /	NM_001005177	2.049	Met-DOX up vs DOX-res cells
ZNF737	NM_001159293 // ZNF737 // zinc finger protein 737 // 19p12 // 100129842 /// NM_0	NM_001159293	2.0524	Met-DOX up vs DOX-res cells
RNASE3	NM_002935 // RNASE3 // ribonuclease, RNase A family, 3 // 14q24-q31 // 6037 ///	NM_002935	2.05245	Met-DOX up vs DOX-res cells
PSPN	NM_004158 // PSPN // persephin // 19p13.3 // 5623 /// ENST00000245810 // PSPN //	NM_004158	2.05838	Met-DOX up vs DOX-res cells
OR8S1	NM_001005203 // OR8S1 // olfactory receptor, family 8, subfamily S, member 1 //	NM_001005203	2.05859	Met-DOX up vs DOX-res cells
OR51D1	NM_001004751 // OR51D1 // olfactory receptor, family 51, subfamily D, member 1 /	NM_001004751	2.06054	Met-DOX up vs DOX-res cells
NSUN5P2	NR_033323 // NSUN5P2 // NOP2/Sun domain family, member 5 pseudogene 2 // 7q11.23	NR_033323	2.07053	Met-DOX up vs DOX-res cells
LENG1	NM_024316 // LENG1 // leukocyte receptor cluster (LRC) member 1 // 19q13.4 // 79	NM_024316	2.07138	Met-DOX up vs DOX-res cells
LOC29034	NR_002763 // LOC29034 // hypothetical LOC29034 // 2q34 // 29034 /// AF090897 //	NR_002763	2.07224	Met-DOX up vs DOX-res cells
LRRN3	NM_001099660 // LRRN3 // leucine rich repeat neuronal 3 // 7q31.1 // 54674 /// N	NM_001099660	2.08633	Met-DOX up vs DOX-res cells
CYR61	NM_001554 // CYR61 // cysteine-rich, angiogenic inducer, 61 // 1p31-p22 // 3491	NM_001554	2.09944	Met-DOX up vs DOX-res cells
OR3A3	NM_012373 // OR3A3 // olfactory receptor, family 3, subfamily A, member 3 // 17p	NM_012373	2.10831	Met-DOX up vs DOX-res cells
MARCH2	NM_016496 // MARCH2 // membrane-associated ring finger (C3HC4) 2 // 19p13.2 // 5	NM_016496	2.1141	Met-DOX up vs DOX-res cells
TMEM92	NM_153229 // TMEM92 // transmembrane protein 92 // 17q21.33 // 162461 /// NM_001	NM_153229	2.12281	Met-DOX up vs DOX-res cells
C9orf163	NM_152571 // C9orf163 // chromosome 9 open reading frame 163 // 9q34.3 // 158055	NM_152571	2.13854	Met-DOX up vs DOX-res cells
C6orf10	NM_006781 // C6orf10 // chromosome 6 open reading frame 10 // 6p21.3 // 10665 //	NM_006781	2.14461	Met-DOX up vs DOX-res cells
SH3PXD2A	NM_014631 // SH3PXD2A // SH3 and PX domains 2A // 10q24.33 // 9644 /// ENST00000	NM_014631	2.16431	Met-DOX up vs DOX-res cells
RASA4	NM_006989 // RASA4 // RAS p21 protein activator 4 // 7q22 // 10156 /// NM_001079	NM_006989	2.17402	Met-DOX up vs DOX-res cells
CSN1S1	NM_001890 // CSN1S1 // casein alpha s1 // 4q21.1 // 1446 /// NM_001025104 // CSN	NM_001890	2.20616	Met-DOX up vs DOX-res cells
PIGH	NM_004569 // PIGH // phosphatidylinositol glycan anchor biosynthesis, class H //	NM_004569	2.20952	Met-DOX up vs DOX-res cells
OR4F6	NM_001005326 // OR4F6 // olfactory receptor, family 4, subfamily F, member 6 //	NM_001005326	2.21733	Met-DOX up vs DOX-res cells
TRY6	NR_001296 // TRY6 // trypsinogen C // 7q34 // 154754 /// AY052784 // PRSS2 // pr	NR_001296	2.21965	Met-DOX up vs DOX-res cells
OR52N2	NM_001005174 // OR52N2 // olfactory receptor, family 52, subfamily N, member 2 /	NM_001005174	2.2409	Met-DOX up vs DOX-res cells
LCE3D	NM_032563 // LCE3D // late cornified envelope 3D // 1q21 // 84648 /// NM_178435	NM_032563	2.25473	Met-DOX up vs DOX-res cells
KRTAP15-1	NM_181623 // KRTAP15-1 // keratin associated protein 15-1 // 21q22.1 // 254950 /	NM_181623	2.26514	Met-DOX up vs DOX-res cells
TTC30B	NM_152517 // TTC30B // tetratricopeptide repeat domain 30B // 2q31.2 // 150737 /	NM_152517	2.29389	Met-DOX up vs DOX-res cells
IFNA2	NM_000605 // IFNA2 // interferon, alpha 2 // 9p22 // 3440 /// ENST00000380206 //	NM_000605	2.32848	Met-DOX up vs DOX-res cells
MGC42157	BC030111 // MGC42157 // hypothetical locus MGC42157 // 4p14 // 439933	BC030111	2.32935	Met-DOX up vs DOX-res cells
EFHD1	NM_025202 // EFHD1 // EF-hand domain family, member D1 // 2q37.1 // 80303 /// NR	NM_025202	2.34342	Met-DOX up vs DOX-res cells
OR51I2	NM_001004754 // OR51I2 // olfactory receptor, family 51, subfamily I, member 2 /	NM_001004754	2.34515	Met-DOX up vs DOX-res cells
C14orf162	NR_024630 // C14orf162 // chromosome 14 open reading frame 162 // 14q24.1 // 569	NR_024630	2.36366	Met-DOX up vs DOX-res cells
TMEM196	NM_152774 // TMEM196 // transmembrane protein 196 // 7p21.1 // 256130 /// ENST00	NM_152774	2.37258	Met-DOX up vs DOX-res cells
HIST1H2AA	NM_170745 // HIST1H2AA // histone cluster 1, H2aa // 6p22.2 // 221613 /// ENST00	NM_170745	2.37927	Met-DOX up vs DOX-res cells
KRTAP19-5	NM_181611 // KRTAP19-5 // keratin associated protein 19-5 // 21q22.1 // 337972 /	NM_181611	2.40485	Met-DOX up vs DOX-res cells
TAL2	NM_005421 // TAL2 // T-cell acute lymphocytic leukemia 2 // 9q32 // 6887 /// ENS	NM_005421	2.43365	Met-DOX up vs DOX-res cells
MT1E	NM_175617 // MT1E // metallothionein 1E // 16q13 // 4493 /// NM_176870 // MT1M /	NM_175617	2.44387	Met-DOX up vs DOX-res cells
OR2J3	NM_001005216 // OR2J3 // olfactory receptor, family 2, subfamily J, member 3 //	NM_001005216	2.51225	Met-DOX up vs DOX-res cells
IQCF1	NM_152397 // IQCF1 // IQ motif containing F1 // 3p21.2 // 132141 /// ENST0000031	NM_152397	2.51937	Met-DOX up vs DOX-res cells
OR6B3	NM_173351 // OR6B3 // olfactory receptor, family 6, subfamily B, member 3 // 2q3	NM_173351	2.6152	Met-DOX up vs DOX-res cells
GHRH	NM_021081 // GHRH // growth hormone releasing hormone // 20q11.2 // 2691 /// ENS	NM_021081	2.63811	Met-DOX up vs DOX-res cells
NCRNA00204	AY168775 // NCRNA00204 // non-protein coding RNA 204 // Xq28 // 100132967 /// EN	AY168775	2.64566	Met-DOX up vs DOX-res cells
OR4N5	NM_001004724 // OR4N5 // olfactory receptor, family 4, subfamily N, member 5 //	NM_001004724	2.67431	Met-DOX up vs DOX-res cells
OR10H1	NM_013940 // OR10H1 // olfactory receptor, family 10, subfamily H, member 1 // 1	NM_013940	2.68515	Met-DOX up vs DOX-res cells
OR4D10	NM_001004705 // OR4D10 // olfactory receptor, family 4, subfamily D, member 10 /	NM_001004705	2.71796	Met-DOX up vs DOX-res cells
XAF1	NM_017523 // XAF1 // XIAP associated factor 1 // 17p13.1 // 54739 /// NM_199139	NM_017523	2.73239	Met-DOX up vs DOX-res cells
TSSK1B	NM_032028 // TSSK1B // testis-specific serine kinase 1B // 5q22.2 // 83942 /// E	NM_032028	2.75468	Met-DOX up vs DOX-res cells
LCE2B	NM_014357 // LCE2B // late cornified envelope 2B // 1q21 // 26239 /// NM_178430	NM_014357	2.77865	Met-DOX up vs DOX-res cells
KRTAP2-2	NM_033032 // KRTAP2-2 // keratin associated protein 2-2 // 17q21.2 // 728279 ///	NM_033032	2.84029	Met-DOX up vs DOX-res cells
FABP7	NM_001446 // FABP7 // fatty acid binding protein 7, brain // 6q22-q23 // 2173 //	NM_001446	2.8578	Met-DOX up vs DOX-res cells
MOGAT2	NM_025098 // MOGAT2 // monoacylglycerol O-acyltransferase 2 // 11q13.5 // 80168	NM_025098	3.13496	Met-DOX up vs DOX-res cells
STX3	NM_004177 // STX3 // syntaxin 3 // 11q12.1 // 6809 /// NM_001178040 // STX3 // s	NM_004177	3.15626	Met-DOX up vs DOX-res cells
ANKRD36B	NM_025190 // ANKRD36B // ankyrin repeat domain 36B // 2q11.2 // 57730 /// ENST00	NM_025190	3.40659	Met-DOX up vs DOX-res cells
KRTAP4-12	NM_031854 // KRTAP4-12 // keratin associated protein 4-12 // 17q12-q21 // 83755	NM_031854	3.61126	Met-DOX up vs DOX-res cells
CIAPIN1	NM_020313 // CIAPIN1 // cytokine induced apoptosis inhibitor 1 // 16q13-q21 // 5	NM_020313	3.65772	Met-DOX up vs DOX-res cells
OR1D4	NM_003552 // OR1D4 // olfactory receptor, family 1, subfamily D, member 4 // 17p	NM_003552	3.76639	Met-DOX up vs DOX-res cells
FKSG83	NM_032030 // FKSG83 // FKSG83 // 6p22.1 // 83954 /// BC107050 // FKSG83 // FKSG8	NM_032030	4.08175	Met-DOX up vs DOX-res cells
SPRR2D	NM_006945 // SPRR2D // small proline-rich protein 2D // 1q21-q22 // 6703 /// NM_	NM_006945	4.08845	Met-DOX up vs DOX-res cells
TCEAL6	NM_001006938 // TCEAL6 // transcription elongation factor A (SII)-like 6 // Xq22	NM_001006938	4.21987	Met-DOX up vs DOX-res cells
OCM2	NM_006188 // OCM2 // oncomodulin 2 // 7q21.2 // 4951 /// NM_001097622 // OCM //	NM_006188	4.65446	Met-DOX up vs DOX-res cells
