# Supplementary material for: Metformin prevention of doxorubicin resistance in MCF-7 and MDA-MB-231 involves oxidative stress generation and modulation of cell adaptation genes
Source: Sci Rep. 2019 Apr 10;9:5864. doi: 10.1038/s41598-019-42357-w (PMC6458149; doi:10.1038/s41598-019-42357-w)
Supplement: Supplementary file 5 — Supplementary Table 4 [file 41598_2019_42357_MOESM5_ESM.xls]

## Sheet: Table 2
Supplementary Table 4 : Metformin treatment associated with doxorubicin resistance induction (Met-DOX) and alteration in genes related with oxidative stress and IFN-α in human MCF-7 breast cancer cells
OXIDATIVE STRESS
Gene Symbol	gene_assignment	RefSeq	Fold-Change	MDR cells x DR cells
ANXA1	NM_000700 // ANXA1 // annexin A1 // 9q12-q21.2|9q12-q21.2 // 301 /// ENST0000025	NM_000700	-3.85095	Met-DOX down vs DOX-res cells
S100A8	NM_002964 // S100A8 // S100 calcium binding protein A8 // 1q21 // 6279 /// ENST0	NM_002964	-3.8189	Met-DOX down vs DOX-res cells
MAOB	NM_000898 // MAOB // monoamine oxidase B // Xp11.23 // 4129 /// ENST00000378069	NM_000898	-3.23207	Met-DOX down vs DOX-res cells
CP	NM_000096 // CP // ceruloplasmin (ferroxidase) // 3q23-q25 // 1356 /// ENST00000	NM_000096	-3.12016	Met-DOX down vs DOX-res cells
S100A7	NM_002963 // S100A7 // S100 calcium binding protein A7 // 1q21 // 6278 /// NM_17	NM_002963	-2.99545	Met-DOX down vs DOX-res cells
HMGN2	NM_005517 // HMGN2 // high-mobility group nucleosomal binding domain 2 // 1p36.1	NM_005517	-2.67375	Met-DOX down vs DOX-res cells
BICD1	NM_001714 // BICD1 // bicaudal D homolog 1 (Drosophila) // 12p11.2-p11.1 // 636	NM_001714	-2.59336	Met-DOX down vs DOX-res cells
LCN2	NM_005564 // LCN2 // lipocalin 2 // 9q34 // 3934 /// ENST00000373017 // LCN2 //	NM_005564	-2.56284	Met-DOX down vs DOX-res cells
CD22	NM_001771 // CD22 // CD22 molecule // 19q13.1 // 933 /// ENST00000085219 // CD22	NM_001771	-2.22299	Met-DOX down vs DOX-res cells
CFB	NM_001710 // CFB // complement factor B // 6p21.3 // 629 /// BC004143 // CFB //	NM_001710	-2.19132	Met-DOX down vs DOX-res cells
SAA4	NM_006512 // SAA4 // serum amyloid A4, constitutive // 11p15.1-p14 // 6291 /// E	NM_006512	-2.06302	Met-DOX down vs DOX-res cells
EDN1	NM_001955 // EDN1 // endothelin 1 // 6p24.1 // 1906 /// NM_001168319 // EDN1 //	NM_001955	-2.05994	Met-DOX down vs DOX-res cells
L1CAM	NM_000425 // L1CAM // L1 cell adhesion molecule // Xq28 // 3897 /// NM_024003 //	NM_000425	-2.05813	Met-DOX down vs DOX-res cells
RCN1	NM_002901 // RCN1 // reticulocalbin 1, EF-hand calcium binding domain // 11p13 /	NM_002901	-2.03156	Met-DOX down vs DOX-res cells
DKK3	NM_015881 // DKK3 // dickkopf homolog 3 (Xenopus laevis) // 11p15.2 // 27122 ///	NM_015881	-2.01019	Met-DOX down vs DOX-res cells
NUPR1	NM_001042483 // NUPR1 // nuclear protein, transcriptional regulator, 1 // 16p11.	NM_001042483	2.02451	Met-DOX up vs DOX-res cells
EFHD1	NM_025202 // EFHD1 // EF-hand domain family, member D1 // 2q37.1 // 80303 /// NR	NM_025202	2.34342	Met-DOX up vs DOX-res cells
MT1E	NM_175617 // MT1E // metallothionein 1E // 16q13 // 4493 /// NM_176870 // MT1M /	NM_175617	2.44387	Met-DOX up vs DOX-res cells
GHRH	NM_021081 // GHRH // growth hormone releasing hormone // 20q11.2 // 2691 /// ENS	NM_021081	2.63811	Met-DOX up vs DOX-res cells
XAF1	NM_017523 // XAF1 // XIAP associated factor 1 // 17p13.1 // 54739 /// NM_199139	NM_017523	2.73239	Met-DOX up vs DOX-res cells
FABP7	NM_001446 // FABP7 // fatty acid binding protein 7, brain // 6q22-q23 // 2173 //	NM_001446	2.8578	Met-DOX up vs DOX-res cells
CIAPIN1	NM_020313 // CIAPIN1 // cytokine induced apoptosis inhibitor 1 // 16q13-q21 // 5	NM_020313	3.65772	Met-DOX up vs DOX-res cells
IFN-α
Gene Symbol	gene_assignment	RefSeq	Fold-Change	MDR cells x DR cells
IFNA17	NM_021268 // IFNA17 // interferon, alpha 17 // 9p22 // 3451 /// NM_002171 // IFN	NM_021268	-6.3373	Met-DOX down vs DOX-res cells
IL28A	NM_172138 // IL28A // interleukin 28A (interferon, lambda 2) // 19q13.13 // 2826	NM_172138	-2.48881	Met-DOX down vs DOX-res cells
CD22	NM_001771 // CD22 // CD22 molecule // 19q13.1 // 933 /// ENST00000085219 // CD22	NM_001771	-2.22299	Met-DOX down vs DOX-res cells
IFIT3	NM_001031683 // IFIT3 // interferon-induced protein with tetratricopeptide repea	NM_001031683	-2.21956	Met-DOX down vs DOX-res cells
DDX60	NM_017631 // DDX60 // DEAD (Asp-Glu-Ala-Asp) box polypeptide 60 // 4q32.3 // 556	NM_017631	-2.18978	Met-DOX down vs DOX-res cells
TGFBR2	NM_001024847 // TGFBR2 // transforming growth factor, beta receptor II (70/80kDa	NM_001024847	-2.09274	Met-DOX down vs DOX-res cells
IFI6	NM_002038 // IFI6 // interferon, alpha-inducible protein 6 // 1p35 // 2537 /// N	NM_002038	-2.07379	Met-DOX down vs DOX-res cells
IFIT1	NM_001548 // IFIT1 // interferon-induced protein with tetratricopeptide repeats	NM_001548	-2.04839	Met-DOX down vs DOX-res cells
CYR61	NM_001554 // CYR61 // cysteine-rich, angiogenic inducer, 61 // 1p31-p22 // 3491	NM_001554	2.09944	Met-DOX up vs DOX-res cells
IFNA2	NM_000605 // IFNA2 // interferon, alpha 2 // 9p22 // 3440 /// ENST00000380206 //	NM_000605	2.32848	Met-DOX up vs DOX-res cells
XAF1	NM_017523 // XAF1 // XIAP associated factor 1 // 17p13.1 // 54739 /// NM_199139	NM_017523	2.73239	Met-DOX up vs DOX-res cells
OXIDATIVE STRESS AND IFN-α
Gene Symbol	gene_assignment	RefSeq	Fold-Change	MDR cells x DR cells
CD22	NM_001771 // CD22 // CD22 molecule // 19q13.1 // 933 /// ENST00000085219 // CD22	NM_001771	-2.22299	Met-DOX down vs DOX-res cells
XAF1	NM_017523 // XAF1 // XIAP associated factor 1 // 17p13.1 // 54739 /// NM_199139	NM_017523	2.73239	Met-DOX up vs DOX-res cells
